# Supplementary material for: Targeted delivery of the PKMYT1 inhibitor RP-6306 mediates PANoptosis in pancreatic cancer via mitotic catastrophe
Source: Cell Death Dis. 2025 Jul 15;16(1):526. doi: 10.1038/s41419-025-07835-2 (PMC12263950; doi:10.1038/s41419-025-07835-2)
Supplement: Supplementary file 3 — Table S1 [file 41419_2025_7835_MOESM3_ESM.xlsx]

## Sheet: 批量生存分析P值计算
P-values were calculated for all gene survival analysis							P-value of the serine/threonine kinase gene
	gene		pval	high_expression	low_expression		xName	HGN	pval（<0.05 was considered statistically significant）	Kinase Name	Group	Family	UniprotID
1	ENSG00000000003	TSPAN6	0.0481928	89	89			Name
2	ENSG00000000005	TNMD	0.399213	89	89		AKT1	AKT1	0.165822	RAC-alpha serine/threonine-protein kinase	AGC	Akt	P31749
3	ENSG00000000419	DPM1	0.0328143	89	89		AKT2	AKT2	0.271508	RAC-beta serine/threonine-protein kinase	AGC	Akt	P31751
4	ENSG00000000457	SCYL3	0.465011	89	89		AKT3	AKT3	0.30991	RAC-gamma serine/threonine-protein kinase	AGC	Akt	Q9Y243
5	ENSG00000000460	FIRRM	0.00194687	89	89		BARK1	ADRBK1	#N/A	Beta-adrenergic receptor kinase 1	AGC	GRK	P25098
6	ENSG00000000938	FGR	0.193783	89	89		PKG1	PRKG1	0.819589	cGMP-dependent protein kinase	AGC	PKG	Q13976
7	ENSG00000000971	CFH	0.699752	89	89		PKG2	PRKG2	0.956726	cGMP-dependent protein kinase 2	AGC	PKG	Q13237
8	ENSG00000001036	FUCA2	0.564516	89	89		DMPK1	DMPK	0.0771287	Myotonin-protein kinase	AGC	DMPK	Q09013
9	ENSG00000001084	GCLC	0.435999	89	89		DMPK2	CDC42BPG	0.664722	Serine/threonine-protein kinase MRCK gamma	AGC	DMPK	Q6DT37
10	ENSG00000001167	NFYA	0.363192	89	89		GPRK4	GRK4	0.350588	G protein-coupled receptor kinase 4	AGC	GRK	P32298
11	ENSG00000001460	STPG1	0.436358	89	89		GPRK5	GRK5	0.468975	G protein-coupled receptor kinase 5	AGC	GRK	P34947
12	ENSG00000001461	NIPAL3	0.0973699	89	89		GPRK6	GRK6	0.160643	G protein-coupled receptor kinase 6	AGC	GRK	P43250
13	ENSG00000001497	LAS1L	0.124313	89	89		MAST3	MAST3	0.0463894	Microtubule-associated serine/threonine-protein kinase 3	AGC	MAST	O60307
14	ENSG00000001561	ENPP4	0.637782	89	89		MAST2	MAST2	0.681956	Microtubule-associated serine/threonine-protein kinase 2	AGC	MAST	Q6P0Q8
15	ENSG00000001617	SEMA3F	0.594082	89	89		MRCKb	CDC42BPB	0.396218	Serine/threonine-protein kinase MRCK beta	AGC	DMPK	Q9Y5S2
16	ENSG00000001626	CFTR	0.266329	89	89		MSK1	RPS6KA5	0.702758	Ribosomal protein S6 kinase alpha-5	AGC	RSK	O75582
17	ENSG00000001629	ANKIB1	5.71093e-05	89	89		MSK2	RPS6KA4	0.0328069	Ribosomal protein S6 kinase alpha-4	AGC	RSK	O75676
18	ENSG00000001630	CYP51A1	0.997306	89	89		NDR1	STK38	0.462897	Serine/threonine-protein kinase 38	AGC	NDR	Q15208
19	ENSG00000001631	KRIT1	0.694103	89	89		ROCK2	ROCK2	0.384093	Rho-associated protein kinase 2	AGC	DMPK	O75116
20	ENSG00000002016	RAD52	0.0766112	89	89		p70S6K	RPS6KB1	0.753285	Ribosomal protein S6 kinase beta-1	AGC	RSK	P23443
21	ENSG00000002079	MYH16	3.93878e-05	89	89		p70S6Kb	RPS6KB2	0.685575	Ribosomal protein S6 kinase beta-2	AGC	RSK	Q9UBS0
22	ENSG00000002330	BAD	0.426528	89	89		PKCh	PRKCH	0.265655	Protein kinase C eta type	AGC	PKC	P24723
23	ENSG00000002549	LAP3	0.685766	89	89		PDK1	PDPK1	0.609412	3-phosphoinositide-dependent protein kinase 1	AGC	PDK1	O15530
24	ENSG00000002586	CD99	0.245492	89	89		MRCKa	CDC42BPA	0.0794595	Serine/threonine-protein kinase MRCK alpha	AGC	DMPK	Q5VT25
25	ENSG00000002587	HS3ST1	0.177321	89	89		PKACa	PRKACA	0.417825	cAMP-dependent protein kinase catalytic subunit alpha	AGC	PKA	P17612
26	ENSG00000002726	AOC1	0.801563	89	89		PKACb	PRKACB	0.477473	cAMP-dependent protein kinase catalytic subunit beta	AGC	PKA	P22694
27	ENSG00000002745	WNT16	0.952657	89	89		PKACg	PRKACG	0.168098	cAMP-dependent protein kinase catalytic subunit gamma	AGC	PKA	P22612
28	ENSG00000002746	HECW1	0.0776142	89	89		PKCa	PRKCA	0.663898	Protein kinase C alpha type	AGC	PKC	P17252
29	ENSG00000002822	MAD1L1	0.189324	89	89		PKCb	PRKCB	0.230829	Protein kinase C beta type	AGC	PKC	P05771
30	ENSG00000002834	LASP1	0.342895	89	89		PKCd	PRKCD	0.230382	Protein kinase C delta type	AGC	PKC	Q05655
31	ENSG00000002919	SNX11	0.970046	89	89		PKCe	PRKCE	0.0532328	Protein kinase C epsilon type	AGC	PKC	Q02156
32	ENSG00000002933	TMEM176A	0.125881	89	89		PKCg	PRKCG	0.0766583	Protein kinase C gamma type	AGC	PKC	P05129
33	ENSG00000003056	M6PR	0.0059712	89	89		PKCi	PRKCI	0.000287471	Protein kinase C iota type	AGC	PKC	P41743
34	ENSG00000003096	KLHL13	0.58129	89	89		PKCt	PRKCQ	0.100403	Protein kinase C theta type	AGC	PKC	Q04759
35	ENSG00000003137	CYP26B1	0.0321299	89	89		PKCz	PRKCZ	0.0462159	Protein kinase C zeta type	AGC	PKC	Q05513
36	ENSG00000003147	ICA1	0.429894	89	89		PRKX	PRKX	0.973509	cAMP-dependent protein kinase catalytic subunit PRKX	AGC	PKA	P51817
37	ENSG00000003249	DBNDD1	0.163423	89	89		PKN1	PKN1	0.664759	Serine/threonine-protein kinase N1	AGC	PKN	Q16512
38	ENSG00000003393	ALS2	0.42457	89	89		PKN2	PKN2	0.00100089	Serine/threonine-protein kinase N2	AGC	PKN	Q16513
39	ENSG00000003400	CASP10	0.699967	89	89		PRKY	PRKY	0.631745	Serine/threonine-protein kinase PRKY	AGC	PKA	O43930
40	ENSG00000003402	CFLAR	0.7975	89	89		RHOK	GRK1	0.0311528	Rhodopsin kinase	AGC	GRK	Q15835
41	ENSG00000003436	TFPI	0.0413664	89	89		ROCK1	ROCK1	0.0352984	Rho-associated protein kinase 1	AGC	DMPK	Q13464
42	ENSG00000003509	NDUFAF7	0.130404	89	89		RSK3	RPS6KA2	0.650298	Ribosomal protein S6 kinase alpha-2	AGC	RSK	Q15349
43	ENSG00000003756	RBM5	0.0117509	89	89		RSK2	RPS6KA3	0.123283	Ribosomal protein S6 kinase alpha-3	AGC	RSK	P51812
44	ENSG00000003987	MTMR7	0.0193912	89	89		RSK1	RPS6KA1	0.129726	Ribosomal protein S6 kinase alpha-1	AGC	RSK	Q15418
45	ENSG00000003989	SLC7A2	0.149441	89	89		MAST1	MAST1	0.233409	Microtubule-associated serine/threonine-protein kinase 1	AGC	MAST	Q9Y2H9
46	ENSG00000004059	ARF5	0.435963	89	89		SGK1	SGK1	0.873496	Serine/threonine-protein kinase Sgk1	AGC	SGK	O00141
47	ENSG00000004139	SARM1	0.00269838	89	89		LATS1	LATS1	0.200937	Serine/threonine-protein kinase LATS1	AGC	NDR	O95835
48	ENSG00000004142	POLDIP2	0.12653	89	89		LATS2	LATS2	0.184588	Serine/threonine-protein kinase LATS2	AGC	NDR	Q9NRM7
49	ENSG00000004399	PLXND1	0.474091	89	89		MASTL	MASTL	0.0127249	Serine/threonine-protein kinase greatwall	AGC	MAST	Q96GX5
50	ENSG00000004455	AK2	0.00479722	89	89		YANK3	STK32C	0.245306	Serine/threonine-protein kinase 32C	AGC	YANK	Q86UX6
51	ENSG00000004468	CD38	0.316331	89	89		RSKL2	RPS6KL1	0.129973	Ribosomal protein S6 kinase-like 1	AGC	RSKL	Q9Y6S9
52	ENSG00000004478	FKBP4	0.142603	89	89		BARK2	ADRBK2	#N/A	Beta-adrenergic receptor kinase 2	AGC	GRK	P35626
53	ENSG00000004487	KDM1A	0.00563679	89	89		YANK2	STK32B	0.757711	Serine/threonine-protein kinase 32B	AGC	YANK	Q9NY57
54	ENSG00000004534	RBM6	0.00229849	89	89		SgK494		0.0635597	Uncharacterized serine/threonine-protein kinase SgK494	AGC	RSKR	Q96LW2
55	ENSG00000004660	CAMKK1	0.0147286	89	89		NDR2	STK38L	0.0604528	Serine/threonine-protein kinase 38-like	AGC	NDR	Q9Y2H1
56	ENSG00000004700	RECQL	0.74549	89	89		PKN3	PKN3	0.451611	Serine/threonine-protein kinase N3	AGC	PKN	Q6P5Z2
57	ENSG00000004766	VPS50	0.0444293	89	89		RSKL1	RPS6KC1	0.596959	Ribosomal protein S6 kinase delta-1	AGC	RSKL	Q96S38
58	ENSG00000004776	HSPB6	0.195251	89	89		RSK4	RPS6KA6	0.77739	Ribosomal protein S6 kinase alpha-6	AGC	RSK	Q9UK32
59	ENSG00000004777	ARHGAP33	0.0315995	89	89		SGK2	SGK2	0.698295	Serine/threonine-protein kinase Sgk2	AGC	SGK	Q9HBY8
60	ENSG00000004779	NDUFAB1	0.862122	89	89		SGK3	SGK3	0.48313	Serine/threonine-protein kinase Sgk3	AGC	SGK	Q96BR1
61	ENSG00000004799	PDK4	0.389142	89	89		GPRK7	GRK7	0.342535	G protein-coupled receptor kinase 7	AGC	GRK	Q8WTQ7
62	ENSG00000004809	SLC22A16	0.00706934	89	89		YANK1	STK32A	0.229324	Serine/threonine-protein kinase 32A	AGC	YANK	Q8WU08
63	ENSG00000004838	ZMYND10	0.124633	89	89		CRIK	CIT	0.000612828	Citron Rho-interacting kinase	AGC	DMPK	O14578
64	ENSG00000004846	ABCB5	0.0294742	89	89		MAST4	MAST4	0.857534	Microtubule-associated serine/threonine-protein kinase 4	AGC	MAST	O15021
65	ENSG00000004848	ARX	0.0106212	89	89		ADCK4	ADCK4	#N/A	Uncharacterized aarF domain-containing protein kinase 4	Atypical	ABC1	Q96D53
66	ENSG00000004864	SLC25A13	0.399523	89	89		ATM	ATM	0.444126	Serine-protein kinase ATM	Atypical	PIKK	Q13315
67	ENSG00000004866	ST7	0.829086	89	89		ATR	ATR	0.0276419	Serine/threonine-protein kinase ATR	Atypical	PIKK	Q13535
68	ENSG00000004897	CDC27	0.0263038	89	89		BCKDK	BCKDK	0.623178	[3-methyl-2-oxobutanoate dehydrogenase [lipoamide]] kinase	Atypical	PDHK	O14874
69	ENSG00000004939	SLC4A1	0.465047	89	89		DNAPK	PRKDC	0.00178958	DNA-dependent protein kinase catalytic subunit	Atypical	PIKK	P78527
70	ENSG00000004948	CALCR	0.081051	89	89		eEF2K	EEF2K	0.0486209	Eukaryotic elongation factor 2 kinase	Atypical	Alpha	O00418
71	ENSG00000004961	HCCS	0.0417846	89	89		FRAP	MTOR	0.328579	Serine/threonine-protein kinase mTOR	Atypical	PIKK	P42345
72	ENSG00000004975	DVL2	0.0099745	89	89		PDHK1	PDK1	0.405177	[Pyruvate dehydrogenase [lipoamide]] kinase isozyme 1	Atypical	PDHK	Q15118
73	ENSG00000005001	PRSS22	0.0407353	89	89		PDHK2	PDK2	0.669046	[Pyruvate dehydrogenase [lipoamide]] kinase isozyme 2	Atypical	PDHK	Q15119
74	ENSG00000005007	UPF1	0.960463	89	89		PDHK3	PDK3	0.0839112	[Pyruvate dehydrogenase [lipoamide]] kinase isozyme 3	Atypical	PDHK	Q15120
75	ENSG00000005020	SKAP2	0.0728294	89	89		PDHK4	PDK4	0.389142	[Pyruvate dehydrogenase [lipoamide]] kinase isozyme 4	Atypical	PDHK	Q16654
76	ENSG00000005022	SLC25A5	0.165496	89	89		TRRAP	TRRAP	0.122259	Transformation/transcription domain-associated protein	Atypical	PIKK	Q9Y4A5
77	ENSG00000005059	MCUB	0.0222743	89	89		ADCK1	ADCK1	0.0709104	Uncharacterized aarF domain-containing protein kinase 1	Atypical	ABC1	Q86TW2
78	ENSG00000005073	HOXA11	0.0935021	89	89		ChaK1	TRPM7	0.868491	Transient receptor potential cation channel subfamily M member 7	Atypical	Alpha	Q96QT4
79	ENSG00000005075	POLR2J	0.536707	89	89		RIOK3	RIOK3	0.0107654	Serine/threonine-protein kinase RIO3	Atypical	RIO	O14730
80	ENSG00000005100	DHX33	0.506463	89	89		ADCK3	ADCK3	#N/A	Chaperone activity of bc1 complex-like	Atypical	ABC1	Q8NI60
81	ENSG00000005102	MEOX1	0.453676	89	89		RIOK1	RIOK1	0.704645	Serine/threonine-protein kinase RIO1	Atypical	RIO	Q9BRS2
82	ENSG00000005108	THSD7A	0.793217	89	89		SMG1	SMG1	0.031871	Serine/threonine-protein kinase SMG1	Atypical	PIKK	Q96Q15
83	ENSG00000005156	LIG3	0.248786	89	89		ADCK2	ADCK2	0.135167	Uncharacterized aarF domain-containing protein kinase 2	Atypical	ABC1	Q7Z695
84	ENSG00000005175	RPAP3	0.0471017	89	89		ChaK2	TRPM6	0.213444	Transient receptor potential cation channel subfamily M member 6	Atypical	Alpha	Q9BX84
85	ENSG00000005187	ACSM3	0.345003	89	89		RIOK2	RIOK2	0.747554	Serine/threonine-protein kinase RIO2	Atypical	RIO	Q9BVS4
86	ENSG00000005189	REXO5	0.662343	89	89		AlphaK2	ALPK2	0.978195	Alpha-protein kinase 2	Atypical	Alpha	Q86TB3
87	ENSG00000005194	CIAPIN1	0.639044	89	89		AlphaK3	ALPK1	0.175803	Alpha-protein kinase 1	Atypical	Alpha	Q96QP1
88	ENSG00000005206	SPPL2B	0.0453385	89	89		BRD2	BRD2	0.782067	Bromodomain-containing protein 2	Atypical	BRD	P25440
89	ENSG00000005238	ATOSB	0.425796	89	89		BRD3	BRD3	0.48522	Bromodomain-containing protein 3	Atypical	BRD	Q15059
90	ENSG00000005243	COPZ2	0.779353	89	89		BRD4	BRD4	0.223668	BRD4 protein	Atypical	BRD	O60885
91	ENSG00000005249	PRKAR2B	0.0704285	89	89		BRDT	BRDT	0.649532	Bromodomain testis-specific protein	Atypical	BRD	Q58F21
92	ENSG00000005302	MSL3	0.25335	89	89		AlphaK1	ALPK3	0.403246	Alpha-protein kinase 3	Atypical	Alpha	Q96L96
93	ENSG00000005339	CREBBP	0.901389	89	89		ADCK5	ADCK5	0.58286	Uncharacterized aarF domain-containing protein kinase 5	Atypical	ABC1	Q3MIX3
94	ENSG00000005379	TSPOAP1	4.39867e-05	89	89		TIF1a	TRIM24	0.00282942	Transcription intermediary factor 1-alpha	Atypical	TIF1	O15164
95	ENSG00000005381	MPO	0.178687	89	89		TIF1b	TRIM28	0.662997	Transcription intermediary factor 1-beta	Atypical	TIF1	Q13263
96	ENSG00000005421	PON1	0.102164	89	89		TIF1g	TRIM33	0.482483	E3 ubiquitin-protein ligase TRIM33	Atypical	TIF1	Q9UPN9
97	ENSG00000005436	GCFC2	0.508865	89	89		FASTK	FASTK	0.123065	Fas-activated serine/threonine kinase	Atypical	FAST	Q14296
98	ENSG00000005448	WDR54	0.980269	89	89		G11	STK19	0.547503	Serine/threonine-protein kinase 19	Atypical	G11	P49842
99	ENSG00000005469	CROT	0.45388	89	89		TAF1	TAF1	0.129772	Transcription initiation factor TFIID subunit 1	Atypical	TAF1	P21675
100	ENSG00000005471	ABCB4	0.022637	89	89		TAF1L	TAF1L	0.710566	Transcription initiation factor TFIID subunit 1-like	Atypical	TAF1	Q8IZX4
101	ENSG00000005483	KMT2E	0.270225	89	89		BCR	BCR	0.0185802	Breakpoint cluster region protein	Atypical	BCR	P11274
102	ENSG00000005486	RHBDD2	0.347429	89	89		ABR	ABR	0.485187	Active breakpoint cluster region-related protein	Atypical	BCR	Q12979
103	ENSG00000005513	SOX8	0.00194987	89	89		TIF1D	TRIM66	0.0129198	Tripartite motif-containing protein 66	Atypical	TIF1	B5MCJ9
104	ENSG00000005700	IBTK	0.242885	89	89		GTF2F1		0.0635597	nan	Atypical	GTF2F1	Q6IBK5
105	ENSG00000005801	ZNF195	0.659656	89	89		Col4A3BP	COL4A3BP	#N/A	Collagen type IV alpha-3-binding protein	Atypical	Col4A3BP	Q9Y5P4
106	ENSG00000005810	MYCBP2	0.972325	89	89		BLVRA	BLVRA	0.412579	Biliverdin reductase A	Atypical	BLVRA	P53004
107	ENSG00000005812	FBXL3	0.882703	89	89		BAZ1A	BAZ1A	0.0109128	Bromodomain adjacent to zinc finger domain protein 1A	Atypical	BAZ	Q9NRL2
108	ENSG00000005844	ITGAL	0.453796	89	89		BAZ1B	BAZ1B	0.0210431	Tyrosine-protein kinase BAZ1B	Atypical	BAZ	Q9UIG0
109	ENSG00000005882	PDK2	0.669046	89	89		Trb1	TRIB1	0.0567645	Tribbles homolog 1	CAMK	Trbl	Q96RU8
110	ENSG00000005884	ITGA3	0.0027423	89	89		BRSK2	BRSK2	0.593648	Serine/threonine-protein kinase BRSK2	CAMK	CAMKL	Q8IWQ3
111	ENSG00000005889	ZFX	0.751842	89	89		CaMK1g	CAMK1G	0.148781	Calcium/calmodulin-dependent protein kinase type 1G	CAMK	CAMK1	Q96NX5
112	ENSG00000005893	LAMP2	0.720002	89	89		AMPKa1	PRKAA1	0.078955	5'-AMP-activated protein kinase catalytic subunit alpha-1	CAMK	CAMKL	Q13131
113	ENSG00000005961	ITGA2B	0.290019	89	89		AMPKa2	PRKAA2	0.763794	5'-AMP-activated protein kinase catalytic subunit alpha-2	CAMK	CAMKL	P54646
114	ENSG00000005981	ASB4	0.947117	89	89		CaMK1a	CAMK1	0.00704723	Calcium/calmodulin-dependent protein kinase type 1	CAMK	CAMK1	Q14012
115	ENSG00000006007	GDE1	0.0135409	89	89		CaMK2a	CAMK2A	0.193415	Calcium/calmodulin-dependent protein kinase type II subunit alpha	CAMK	CAMK2	Q9UQM7
116	ENSG00000006015	REX1BD	0.662975	89	89		CaMK2b	CAMK2B	0.0767305	Calcium/calmodulin-dependent protein kinase type II subunit beta	CAMK	CAMK2	Q13554
117	ENSG00000006016	CRLF1	0.467545	89	89		CaMK2g	CAMK2G	0.0153141	Calcium/calmodulin-dependent protein kinase (CaM kinase) II gamma	CAMK	CAMK2	Q13555
118	ENSG00000006025	OSBPL7	0.475483	89	89		CaMK4	CAMK4	0.116796	Calcium/calmodulin-dependent protein kinase type IV	CAMK	CAMK1	Q16566
119	ENSG00000006042	TMEM98	0.741047	89	89		VACAMKL	CAMKV	0.0903659	CaM kinase-like vesicle-associated protein	CAMK	CAMK-Unique	Q8NCB2
120	ENSG00000006047	YBX2	0.654211	89	89		DCAMKL1	DCLK1	0.318747	Serine/threonine-protein kinase DCLK1	CAMK	DCAMKL	O15075
121	ENSG00000006059	KRT33A	0.0820765	30	148		CASK	CASK	0.00344965	Peripheral plasma membrane protein CASK	CAMK	CASK	O14936
122	ENSG00000006062	MAP3K14	0.0897141	89	89		CHK1	CHEK1	0.106841	Serine/threonine-protein kinase Chk1	CAMK	CAMKL	O14757
123	ENSG00000006071	ABCC8	0.124138	89	89		CHK2	CHEK2	0.0260063	Serine/threonine-protein kinase Chk2	CAMK	RAD53	O96017
124	ENSG00000006116	CACNG3	0.838242	89	89		MARK3	MARK3	0.45099	MAP/microtubule affinity-regulating kinase 3	CAMK	CAMKL	P27448
125	ENSG00000006118	TMEM132A	0.618948	89	89		DAPK1	DAPK1	0.0764065	Death-associated protein kinase 1	CAMK	DAPK	P53355
126	ENSG00000006125	AP2B1	0.0136355	89	89		DAPK2	DAPK2	0.658279	Death-associated protein kinase 2	CAMK	DAPK	Q9UIK4
127	ENSG00000006128	TAC1	0.203556	89	89		MARK2	MARK2	0.0180403	Serine/threonine-protein kinase MARK2	CAMK	CAMKL	Q7KZI7
128	ENSG00000006194	ZNF263	0.197768	89	89		Trb2	TRIB2	0.0739246	Tribbles homolog 2	CAMK	Trbl	Q92519
129	ENSG00000006210	CX3CL1	0.353154	89	89		NuaK1	NUAK1	0.787297	NUAK family SNF1-like kinase 1	CAMK	CAMKL	O60285
130	ENSG00000006282	SPATA20	0.134598	89	89		PIM3	PIM3	0.111896	Serine/threonine-protein kinase pim-3	CAMK	PIM	Q86V86
131	ENSG00000006283	CACNA1G	0.331163	89	89		LKB1	STK11	0.898689	Serine/threonine-protein kinase STK11	CAMK	CAMKL	Q15831
132	ENSG00000006327	TNFRSF12A	0.0439317	89	89		MAPKAPK2	MAPKAPK2	0.674823	MAP kinase-activated protein kinase 2	CAMK	MAPKAPK	P49137
133	ENSG00000006377	DLX6	0.127657	89	89		MAPKAPK3	MAPKAPK3	0.00922086	MAP kinase-activated protein kinase 3	CAMK	MAPKAPK	Q16644
134	ENSG00000006432	MAP3K9	0.953211	89	89		MAPKAPK5	MAPKAPK5	0.989719	MAP kinase-activated protein kinase 5	CAMK	MAPKAPK	Q8IW41
135	ENSG00000006451	RALA	0.0173213	89	89		MARK1	MARK1	0.00170305	Serine/threonine-protein kinase MARK1	CAMK	CAMKL	Q9P0L2
136	ENSG00000006453	BAIAP2L1	0.0977358	89	89		smMLCK	MYLK	0.525783	Myosin light chain kinase	CAMK	MLCK	Q15746
137	ENSG00000006459	KDM7A	0.403737	89	89		MNK1	MKNK1	0.666678	MAP kinase-interacting serine/threonine-protein kinase 1	CAMK	MAPKAPK	Q9BUB5
138	ENSG00000006468	ETV1	0.612609	89	89		MNK2	MKNK2	0.0393947	MAP kinase-interacting serine/threonine-protein kinase 2	CAMK	MAPKAPK	Q9HBH9
139	ENSG00000006530	AGK	0.619645	89	89		PHKg1	PHKG1	0.0332893	Phosphorylase b kinase gamma catalytic chain	CAMK	PHK	Q16816
140	ENSG00000006534	ALDH3B1	0.00271063	89	89		PHKg2	PHKG2	0.487275	Phosphorylase b kinase gamma catalytic chain	CAMK	PHK	P15735
141	ENSG00000006555	TTC22	0.196338	89	89		PIM1	PIM1	0.268109	Serine/threonine-protein kinase pim-1	CAMK	PIM	P11309
142	ENSG00000006576	PHTF2	0.2045	89	89		PIM2	PIM2	0.131401	Serine/threonine-protein kinase pim-2	CAMK	PIM	Q9P1W9
143	ENSG00000006606	CCL26	0.587878	89	89		MELK	MELK	0.00353388	Maternal embryonic leucine zipper kinase	CAMK	CAMKL	Q14680
144	ENSG00000006607	FARP2	0.113388	89	89		PKD1	PRKD1	0.825106	Serine/threonine-protein kinase D1	CAMK	PKD	Q15139
145	ENSG00000006611	USH1C	0.260391	89	89		PSKH1	PSKH1	0.796777	Serine/threonine-protein kinase H1	CAMK	PSK	P11801
146	ENSG00000006625	GGCT	0.110126	89	89		TTN	TTN	0.251125	Titin	CAMK	MLCK	Q8WZ42
147	ENSG00000006634	DBF4	0.000403789	89	89		Trio	TRIO	0.828337	Triple functional domain protein	CAMK	Trio	O75962
148	ENSG00000006638	TBXA2R	0.00374844	89	89		NIM1	NIM1K	0.00979842	Serine/threonine-protein kinase NIM1	CAMK	CAMKL	Q8IY84
149	ENSG00000006652	IFRD1	0.136458	89	89		DCAMKL3	DCLK3	0.760637	Serine/threonine-protein kinase DCLK3	CAMK	DCAMKL	Q9C098
150	ENSG00000006659	LGALS14	0.609506	27	151		STK33	STK33	0.437978	Serine/threonine-protein kinase 33	CAMK	STK33	Q9BYT3
151	ENSG00000006695	COX10	0.899825	89	89		TSSK3	TSSK3	0.126389	Testis-specific serine/threonine-protein kinase 3	CAMK	TSSK	Q96PN8
152	ENSG00000006704	GTF2IRD1	0.00192254	89	89		NuaK2	NUAK2	0.21402	NUAK family SNF1-like kinase 2	CAMK	CAMKL	Q9H093
153	ENSG00000006712	PAF1	0.192563	89	89		TSSK2	TSSK2	#N/A	Testis-specific serine/threonine-protein kinase 2	CAMK	TSSK	Q96PF2
154	ENSG00000006715	VPS41	0.0110281	89	89		PKD2	PRKD2	0.860188	Serine/threonine-protein kinase D2	CAMK	PKD	Q9BZL6
155	ENSG00000006740	ARHGAP44	0.0442155	89	89		DRAK1	STK17A	0.314955	Serine/threonine-protein kinase 17A	CAMK	DAPK	Q9UEE5
156	ENSG00000006744	ELAC2	0.466929	89	89		DRAK2	STK17B	0.49939	Serine/threonine-protein kinase 17B	CAMK	DAPK	O94768
157	ENSG00000006747	SCIN	0.0423824	89	89		PKD3	PRKD3	0.857085	Serine/threonine-protein kinase D3	CAMK	PKD	O94806
158	ENSG00000006756	ARSD	0.12004	89	89		SgK495	STK40	0.288334	Serine/threonine-protein kinase 40	CAMK	SgK495	Q8N2I9
159	ENSG00000006757	PNPLA4	0.355755	89	89		PASK	PASK	0.0295189	PAS domain-containing serine/threonine-protein kinase	CAMK	CAMKL	Q96RG2
160	ENSG00000006788	MYH13	0.63227	89	89		QSK	SIK3	0.299729	Serine/threonine-protein kinase SIK3	CAMK	CAMKL	Q9Y2K2
161	ENSG00000006831	ADIPOR2	0.026956	89	89		HUNK	HUNK	0.355635	Hormonally up-regulated neu tumor-associated kinase	CAMK	CAMKL	P57058
162	ENSG00000006837	CDKL3	0.376776	89	89		QIK	SIK2	0.151618	Serine/threonine-protein kinase SIK2	CAMK	CAMKL	Q9H0K1
163	ENSG00000007001	UPP2	0.0949925	89	89		MARK4	MARK4	0.445847	MAP/microtubule affinity-regulating kinase 4	CAMK	CAMKL	Q96L34
164	ENSG00000007038	PRSS21	0.0334792	89	89		SSTK	TSSK6	0.15882	Testis-specific serine/threonine-protein kinase 6	CAMK	TSSK	Q9BXA6
165	ENSG00000007047	MARK4	0.445847	89	89		DCAMKL2	DCLK2	0.000998566	Serine/threonine-protein kinase DCLK2	CAMK	DCAMKL	Q8N568
166	ENSG00000007062	PROM1	0.909127	89	89		Trad	KALRN	0.270169	HCG2039851	CAMK	Trio	O60229
167	ENSG00000007080	CCDC124	0.740535	89	89		TSSK4	TSSK4	0.0777475	Testis-specific serine/threonine-protein kinase 4	CAMK	TSSK	Q6SA08
168	ENSG00000007129	CEACAM21	0.252226	89	89		caMLCK	MYLK3	0.112634	Myosin light chain kinase 3	CAMK	MLCK	Q32MK0
169	ENSG00000007168	PAFAH1B1	0.0501913	89	89		SPEG	SPEG	0.0944063	Striated muscle preferentially expressed protein kinase	CAMK	Trio	Q15772
170	ENSG00000007171	NOS2	0.151525	89	89		CaMK1d	CAMK1D	0.497313	Calcium/calmodulin-dependent protein kinase type 1D	CAMK	CAMK1	Q8IU85
171	ENSG00000007174	DNAH9	0.0143018	89	89		BRSK1	BRSK1	0.0066062	Serine/threonine-protein kinase BRSK1	CAMK	CAMKL	Q8TDC3
172	ENSG00000007202	BLTP2	0.259051	89	89		Obscn	OBSCN	0.639266	Obscurin	CAMK	Trio	Q5VST9
173	ENSG00000007216	SLC13A2	0.644905	89	89		PSKH2	PSKH2	0.708958	Serine/threonine-protein kinase H2	CAMK	PSK	Q96QS6
174	ENSG00000007237	GAS7	0.26717	89	89		SIK	SIK1	0.410809	Serine/threonine-protein kinase SIK1	CAMK	CAMKL	P57059
175	ENSG00000007255	TRAPPC6A	0.439277	89	89		SNRK	SNRK	0.53399	SNF-related serine/threonine-protein kinase	CAMK	CAMKL	Q9NRH2
176	ENSG00000007264	MATK	0.0876743	89	89		CaMK1b	PNCK	0.170055	Calcium/calmodulin-dependent protein kinase type 1B	CAMK	CAMK1	Q6P2M8
177	ENSG00000007306	CEACAM7	0.0319863	89	89		skMLCK	MYLK2	0.463218	Myosin light chain kinase 2	CAMK	MLCK	Q9H1R3
178	ENSG00000007312	CD79B	0.215876	89	89		Trb3	TRIB3	0.759256	Tribbles homolog 3	CAMK	Trbl	Q96RU7
179	ENSG00000007314	SCN4A	0.104919	89	89		CaMK2d	CAMK2D	0.305983	Calcium/calmodulin-dependent protein kinase type II subunit delta	CAMK	CAMK2	Q13557
180	ENSG00000007341	ST7L	0.928698	89	89		TSSK1	TSSK1B	0.395881	Testis-specific serine/threonine-protein kinase 1	CAMK	TSSK	Q9BXA7
181	ENSG00000007350	TKTL1	0.121953	89	89		SgK085	MYLK4	0.752442	Myosin light chain kinase family member 4	CAMK	MLCK	Q86YV6
182	ENSG00000007372	PAX6	0.686527	89	89		DAPK3	DAPK3	0.226049	Death-associated protein kinase 3	CAMK	DAPK	O43293
183	ENSG00000007376	RPUSD1	0.344433	89	89		MSK1_b	RPS6KA5	0.702758	Ribosomal protein S6 kinase alpha-5	CAMK	RSKb	O75582
184	ENSG00000007384	RHBDF1	0.21195	89	89		MSK2_b	RPS6KA4	0.0328069	Ribosomal protein S6 kinase alpha-4	CAMK	RSKb	O75676
185	ENSG00000007392	LUC7L	0.000840189	89	89		RSK3_b	RPS6KA2	0.650298	Ribosomal protein S6 kinase alpha-2	CAMK	RSKb	Q15349
186	ENSG00000007402	CACNA2D2	0.0453775	89	89		RSK2_b	RPS6KA3	0.123283	Ribosomal protein S6 kinase alpha-3	CAMK	RSKb	P51812
187	ENSG00000007516	BAIAP3	0.549415	89	89		RSK1_b	RPS6KA1	0.129726	Ribosomal protein S6 kinase alpha-1	CAMK	RSKb	Q15418
188	ENSG00000007520	TSR3	0.394453	89	89		RSK4_b	RPS6KA6	0.77739	Ribosomal protein S6 kinase alpha-6	CAMK	RSKb	Q9UK32
189	ENSG00000007541	PIGQ	0.608938	89	89		SPEG_b	SPEG	0.0944063	Striated muscle preferentially expressed protein kinase	CAMK	Trio	Q15772
190	ENSG00000007545	CRAMP1	0.0371127	89	89		Obscn_b	OBSCN	0.639266	Obscurin	CAMK	Trio	Q5VST9
191	ENSG00000007866	TEAD3	0.0740578	89	89		CK1a	CSNK1A1	0.000855997	Casein kinase I isoform alpha	CK1	CK1	P48729
192	ENSG00000007908	SELE	0.431114	89	89		CK1d	CSNK1D	0.00409182	Casein kinase I isoform delta	CK1	CK1	P48730
193	ENSG00000007923	DNAJC11	0.166579	89	89		CK1e	CSNK1E	0.106503	Casein kinase I isoform epsilon	CK1	CK1	P49674
194	ENSG00000007933	FMO3	0.20197	89	89		CK1g2	CSNK1G2	0.360658	Casein kinase I isoform gamma-2	CK1	CK1	P78368
195	ENSG00000007944	MYLIP	0.731145	89	89		CK1g3	CSNK1G3	0.00614728	Casein kinase I isoform gamma-3	CK1	CK1	Q9Y6M4
196	ENSG00000007952	NOX1	0.562006	89	89		VRK1	VRK1	0.228515	Serine/threonine-protein kinase VRK1	CK1	VRK	Q99986
197	ENSG00000007968	E2F2	0.121896	89	89		VRK2	VRK2	0.00211249	Serine/threonine-protein kinase VRK2	CK1	VRK	Q86Y07
198	ENSG00000008018	PSMB1	0.576657	89	89		TTBK2	TTBK2	0.137849	Tau-tubulin kinase 2	CK1	TTBK	Q6IQ55
199	ENSG00000008056	SYN1	0.981391	89	89		TTBK1	TTBK1	0.43644	Tau-tubulin kinase 1	CK1	TTBK	Q5TCY1
200	ENSG00000008083	JARID2	0.487121	89	89		VRK3	VRK3	0.848085	Inactive serine/threonine-protein kinase VRK3	CK1	VRK	Q8IV63
201	ENSG00000008086	CDKL5	0.116261	89	89		CK1a2	CSNK1A1L	0.0033486	Casein kinase I isoform alpha-like	CK1	CK1	Q8N752
202	ENSG00000008118	CAMK1G	0.148781	89	89		CK1g1	CSNK1G1	0.0308962	Casein kinase I isoform gamma-1	CK1	CK1	Q9HCP0
203	ENSG00000008128	CDK11A	0.0800237	89	89		CDK7	CDK7	0.069927	Cyclin-dependent kinase 7	CMGC	CDK	P50613
204	ENSG00000008130	NADK	0.948727	89	89		CDC2	CDK1	0.000107587	Cyclin-dependent kinase 1	CMGC	CDK	P06493
205	ENSG00000008196	TFAP2B	0.211941	60	118		CDK2	CDK2	0.0171014	Cyclin-dependent kinase 2	CMGC	CDK	P24941
206	ENSG00000008197	TFAP2D	0.934942	17	161		CDK3	CDK3	0.312981	Cyclin-dependent kinase 3	CMGC	CDK	Q00526
207	ENSG00000008226	DLEC1	0.161853	89	89		CDK4	CDK4	0.171757	Cyclin-dependent kinase 4	CMGC	CDK	P11802
208	ENSG00000008256	CYTH3	0.797713	89	89		CDK5	CDK5	0.434166	Cyclin-dependent kinase 5	CMGC	CDK	Q00535
209	ENSG00000008277	ADAM22	0.166914	89	89		CDK6	CDK6	0.000729606	Cyclin-dependent kinase 6	CMGC	CDK	Q00534
210	ENSG00000008282	SYPL1	0.00020923	89	89		CDK8	CDK8	0.106302	Cyclin-dependent kinase 8	CMGC	CDK	P49336
211	ENSG00000008283	CYB561	0.217829	89	89		CHED	CDK13	0.956786	Cyclin-dependent kinase 13	CMGC	CDK	Q14004
212	ENSG00000008294	SPAG9	0.225824	89	89		CK2a1	CSNK2A1	0.0263272	Casein kinase II subunit alpha	CMGC	CK2	P68400
213	ENSG00000008300	CELSR3	0.354698	89	89		CK2a2	CSNK2A2	0.00609744	Casein kinase II subunit alpha'	CMGC	CK2	P19784
214	ENSG00000008311	AASS	0.0282622	89	89		CLK1	CLK1	0.37508	Dual specificity protein kinase CLK1	CMGC	CLK	P49759
215	ENSG00000008323	PLEKHG6	0.0853544	89	89		CLK2	CLK2	0.391255	Dual specificity protein kinase CLK2	CMGC	CLK	P49760
216	ENSG00000008324	SS18L2	0.753852	89	89		CLK3	CLK3	0.0893396	Dual specificity protein kinase CLK3	CMGC	CLK	P49761
217	ENSG00000008382	MPND	0.878914	89	89		DYRK1B	DYRK1B	0.931078	Dual specificity tyrosine-phosphorylation-regulated kinase 1B	CMGC	DYRK	Q9Y463
218	ENSG00000008394	MGST1	0.053596	89	89		DYRK2	DYRK2	0.435287	Dual specificity tyrosine-phosphorylation-regulated kinase 2	CMGC	DYRK	Q92630
219	ENSG00000008405	CRY1	0.0403068	89	89		DYRK4	DYRK4	0.588398	Dual specificity tyrosine-phosphorylation-regulated kinase 4	CMGC	DYRK	Q9NR20
220	ENSG00000008438	PGLYRP1	0.843938	89	89		Erk1	MAPK3	0.286248	Mitogen-activated protein kinase 3	CMGC	MAPK	P27361
221	ENSG00000008441	NFIX	0.857966	89	89		Erk2	MAPK1	0.000338394	Mitogen-activated protein kinase 1	CMGC	MAPK	P28482
222	ENSG00000008513	ST3GAL1	0.0896479	89	89		Erk3	MAPK6	0.376586	Mitogen-activated protein kinase 6	CMGC	MAPK	Q16659
223	ENSG00000008516	MMP25	0.506405	89	89		Erk4	MAPK4	0.0442016	Mitogen-activated protein kinase 4	CMGC	MAPK	P31152
224	ENSG00000008517	IL32	0.0747933	89	89		GSK3A	GSK3A	0.605294	Glycogen synthase kinase-3 alpha	CMGC	GSK	P49840
225	ENSG00000008710	PKD1	0.0267958	89	89		GSK3B	GSK3B	2.89692e-05	Glycogen synthase kinase-3 beta	CMGC	GSK	P49841
226	ENSG00000008735	MAPK8IP2	0.0845356	89	89		HIPK1	HIPK1	0.1936	Homeodomain-interacting protein kinase 1	CMGC	DYRK	Q86Z02
227	ENSG00000008838	MED24	0.389024	89	89		JNK1	MAPK8	0.106506	Mitogen-activated protein kinase 8	CMGC	MAPK	P45983
228	ENSG00000008853	RHOBTB2	0.128745	89	89		JNK2	MAPK9	0.315599	Mitogen-activated protein kinase 9	CMGC	MAPK	P45984
229	ENSG00000008869	HEATR5B	0.886828	89	89		JNK3	MAPK10	0.0532104	Mitogen-activated protein kinase 10	CMGC	MAPK	P53779
230	ENSG00000008952	SEC62	0.0125796	89	89		CDKL2	CDKL2	0.720043	Cyclin-dependent kinase-like 2	CMGC	CDKL	Q92772
231	ENSG00000008988	RPS20	0.275424	89	89		CDKL1	CDKL1	0.673258	Cyclin-dependent kinase-like 1	CMGC	CDKL	Q00532
232	ENSG00000009307	CSDE1	0.0542066	89	89		MAK	MAK	0.0197815	Serine/threonine-protein kinase MAK	CMGC	RCK	P20794
233	ENSG00000009335	UBE3C	1.38098e-05	89	89		DYRK1A	DYRK1A	0.337933	Dual specificity tyrosine-phosphorylation-regulated kinase 1A	CMGC	DYRK	Q13627
234	ENSG00000009413	REV3L	0.129951	89	89		NLK	NLK	0.974513	Serine/threonine-protein kinase NLK	CMGC	MAPK	Q9UBE8
235	ENSG00000009694	TENM1	0.0384785	89	89		p38a	MAPK14	0.024106	Mitogen-activated protein kinase 14	CMGC	MAPK	Q16539
236	ENSG00000009709	PAX7	0.818394	82	96		PCTAIRE1	CDK16	0.236473	Cyclin-dependent kinase 16	CMGC	CDK	Q00536
237	ENSG00000009724	MASP2	0.136232	89	89		PCTAIRE2	CDK17	0.905183	Cyclin-dependent kinase 17	CMGC	CDK	Q00537
238	ENSG00000009765	IYD	0.663841	89	89		PCTAIRE3	CDK18	0.796524	Cyclin-dependent kinase 18	CMGC	CDK	Q07002
239	ENSG00000009780	FAM76A	0.577739	89	89		PFTAIRE1	CDK14	0.114643	Cyclin-dependent kinase 14	CMGC	CDK	O94921
240	ENSG00000009790	TRAF3IP3	0.0379458	89	89		CDK10	CDK10	0.239034	Cyclin-dependent kinase 10	CMGC	CDK	Q15131
241	ENSG00000009830	POMT2	0.116056	89	89		CDK9	CDK9	0.264629	Cyclin-dependent kinase 9	CMGC	CDK	P50750
242	ENSG00000009844	VTA1	0.030498	89	89		PITSLRE	CDK11B	0.688247	Cyclin-dependent kinase 11B	CMGC	CDK	P21127
243	ENSG00000009950	MLXIPL	0.0411706	89	89		HIPK3	HIPK3	0.549862	Homeodomain-interacting protein kinase 3	CMGC	DYRK	Q9H422
244	ENSG00000009954	BAZ1B	0.0210431	89	89		PRP4	PRPF4B	0.506723	Serine/threonine-protein kinase PRP4 homolog	CMGC	DYRK	Q13523
245	ENSG00000010017	RANBP9	0.873742	89	89		p38b	MAPK11	0.00530293	Mitogen-activated protein kinase 11	CMGC	MAPK	Q15759
246	ENSG00000010030	ETV7	0.0337221	89	89		p38g	MAPK12	0.285426	Mitogen-activated protein kinase 12	CMGC	MAPK	P53778
247	ENSG00000010072	SPRTN	0.591345	89	89		p38d	MAPK13	0.191629	Mitogen-activated protein kinase 13	CMGC	MAPK	O15264
248	ENSG00000010165	METTL13	0.940457	89	89		SRPK1	SRPK1	0.00481547	SRSF protein kinase 1	CMGC	SRPK	Q96SB4
249	ENSG00000010219	DYRK4	0.588398	89	89		SRPK2	SRPK2	0.109331	SRSF protein kinase 2	CMGC	SRPK	P78362
250	ENSG00000010244	ZNF207	0.297643	89	89		CDKL5	CDKL5	0.116261	Cyclin-dependent kinase-like 5	CMGC	CDKL	O76039
251	ENSG00000010256	UQCRC1	0.217078	89	89		Erk5	MAPK7	0.0799106	Mitogen-activated protein kinase 7	CMGC	MAPK	Q13164
252	ENSG00000010270	STARD3NL	0.763972	89	89		CDK11	CDK19	0.993321	Cyclin-dependent kinase 19	CMGC	CDK	Q9BWU1
253	ENSG00000010278	CD9	0.00081461	89	89		PFTAIRE2	CDK15	0.47472	Cyclin-dependent kinase 15	CMGC	CDK	Q96Q40
254	ENSG00000010282	HHATL	0.5336	89	89		Erk7	MAPK15	0.125932	Mitogen-activated protein kinase 15	CMGC	MAPK	Q8TD08
255	ENSG00000010292	NCAPD2	0.00421357	89	89		CDKL4	CDKL4	0.471089	Cyclin-dependent kinase-like 4	CMGC	CDKL	Q5MAI5
256	ENSG00000010295	IFFO1	0.000590833	89	89		CCRK	CDK20	0.116941	Cyclin-dependent kinase 20	CMGC	CDK	Q8IZL9
257	ENSG00000010310	GIPR	0.193761	89	89		CLK4	CLK4	0.0688439	Dual specificity protein kinase CLK4	CMGC	CLK	Q9HAZ1
258	ENSG00000010318	PHF7	0.0427215	89	89		CRK7	CDK12	0.00461809	Cyclin-dependent kinase 12	CMGC	CDK	Q9NYV4
259	ENSG00000010319	SEMA3G	0.000401181	89	89		DYRK3	DYRK3	0.103729	Dual specificity tyrosine-phosphorylation-regulated kinase 3	CMGC	DYRK	O43781
260	ENSG00000010322	NISCH	0.0097214	89	89		HIPK2	HIPK2	0.305133	Homeodomain-interacting protein kinase 2	CMGC	DYRK	Q9H2X6
261	ENSG00000010327	STAB1	0.0782348	89	89		ICK	ICK	#N/A	Serine/threonine-protein kinase ICK	CMGC	RCK	Q9UPZ9
262	ENSG00000010361	FUZ	0.780943	89	89		MOK	MOK	0.271416	MAPK/MAK/MRK overlapping kinase	CMGC	RCK	Q9UQ07
263	ENSG00000010379	SLC6A13	0.0404444	89	89		MSSK1	SRPK3	0.160743	SRSF protein kinase 3	CMGC	SRPK	Q9UPE1
264	ENSG00000010404	IDS	0.861514	89	89		CDKL3	CDKL3	0.376776	Cyclin-dependent kinase-like 3	CMGC	CDKL	Q8IVW4
265	ENSG00000010438	PRSS3	0.984159	89	89		HIPK4	HIPK4	0.261964	Homeodomain-interacting protein kinase 4	CMGC	DYRK	Q8NE63
266	ENSG00000010539	ZNF200	0.128235	89	89		Wnk2	WNK2	0.75887	Serine/threonine-protein kinase WNK2	Other	WNK	Q9Y3S1
267	ENSG00000010610	CD4	0.577713	89	89		AurC	AURKC	0.361489	Aurora kinase C	Other	Aur	Q9UQB9
268	ENSG00000010626	LRRC23	0.0921088	89	89		BUBR1	BUB1B	0.00166198	Mitotic checkpoint serine/threonine-protein kinase BUB1 beta	Other	BUB	O60566
269	ENSG00000010671	BTK	0.33824	89	89		CDC7	CDC7	0.668077	Cell division cycle 7-related protein kinase	Other	CDC7	O00311
270	ENSG00000010704	HFE	0.146061	89	89		PKR	EIF2AK2	0.0469747	Interferon-induced	Other	PEK	P19525
271	ENSG00000010803	SCMH1	0.958211	89	89		GAK	GAK	0.323213	Cyclin-G-associated kinase	Other	NAK	O14976
272	ENSG00000010810	FYN	0.0216946	89	89		IKKa	CHUK	0.269249	Inhibitor of nuclear factor kappa-B kinase subunit alpha	Other	IKK	O15111
273	ENSG00000010818	HIVEP2	0.782693	89	89		IKKb	IKBKB	0.874949	Inhibitor of nuclear factor kappa-B kinase subunit beta	Other	IKK	O14920
274	ENSG00000010932	FMO1	0.537859	89	89		IRE1	ERN1	0.776736	Serine/threonine-protein kinase/endoribonuclease IRE1	Other	IRE	O75460
275	ENSG00000011007	ELOA	0.266999	89	89		IKKe	IKBKE	0.54442	Inhibitor of nuclear factor kappa-B kinase subunit epsilon	Other	IKK	Q14164
276	ENSG00000011009	LYPLA2	0.427818	89	89		Fused	STK36	0.187388	Serine/threonine-protein kinase 36	Other	ULK	Q9NRP7
277	ENSG00000011021	CLCN6	0.126194	89	89		MOS	MOS	0.722359	Proto-oncogene serine/threonine-protein kinase mos	Other	MOS	P00540
278	ENSG00000011028	MRC2	0.934018	89	89		MYT1	PKMYT1	0.0296417	Membrane-associated tyrosine- and threonine-specific cdc2-inhibitory kinase	Other	WEE	Q99640
279	ENSG00000011083	SLC6A7	0.619646	89	89		NEK1	NEK1	0.885859	Serine/threonine-protein kinase Nek1	Other	NEK	Q96PY6
280	ENSG00000011105	TSPAN9	0.756865	89	89		NEK2	NEK2	0.00127946	Serine/threonine-protein kinase Nek2	Other	NEK	P51955
281	ENSG00000011114	BTBD7	0.0134806	89	89		NEK3	NEK3	0.540617	Serine/threonine-protein kinase Nek3	Other	NEK	P51956
282	ENSG00000011132	APBA3	0.0937055	89	89		NEK4	NEK4	0.0727485	Serine/threonine-protein kinase Nek4	Other	NEK	P51957
283	ENSG00000011143	MKS1	0.0410062	89	89		PIK3R4	PIK3R4	0.00023209	Phosphoinositide 3-kinase regulatory subunit 4	Other	VPS15	Q99570
284	ENSG00000011198	ABHD5	0.449177	89	89		PEK	EIF2AK3	0.288313	Eukaryotic translation initiation factor 2-alpha kinase 3	Other	PEK	Q9NZJ5
285	ENSG00000011201	ANOS1	0.471524	89	89		PLK1	PLK1	0.0212366	Serine/threonine-protein kinase PLK1	Other	PLK	P53350
286	ENSG00000011243	AKAP8L	0.0626426	89	89		PLK3	PLK3	0.961495	Serine/threonine-protein kinase PLK3	Other	PLK	Q9H4B4
287	ENSG00000011258	MBTD1	0.985397	89	89		PLK4	PLK4	0.0185428	Serine/threonine-protein kinase PLK4	Other	PLK	O00444
288	ENSG00000011260	UTP18	0.3205	89	89		PLK2	PLK2	0.985261	Serine/threonine-protein kinase PLK2	Other	PLK	Q9NYY3
289	ENSG00000011275	RNF216	0.0160518	89	89		TLK1	TLK1	0.0442756	Serine/threonine-protein kinase tousled-like 1	Other	TLK	Q9UKI8
290	ENSG00000011295	TTC19	0.466997	89	89		TLK2	TLK2	0.238933	Serine/threonine-protein kinase tousled-like 2	Other	TLK	Q86UE8
291	ENSG00000011304	PTBP1	0.814	89	89		TTK	TTK	0.00403305	Dual specificity protein kinase TTK	Other	TTK	P33981
292	ENSG00000011332	DPF1	0.313956	89	89		ULK1	ULK1	0.707658	Serine/threonine-protein kinase ULK1	Other	ULK	O75385
293	ENSG00000011347	SYT7	0.280889	89	89		ULK2	ULK2	0.0252829	Serine/threonine-protein kinase ULK2	Other	ULK	Q8IYT8
294	ENSG00000011376	LARS2	0.914303	89	89		Wee1	WEE1	0.0414953	Wee1-like protein kinase	Other	WEE	P30291
295	ENSG00000011405	PIK3C2A	0.406817	89	89		AurB	AURKB	0.00275653	Aurora kinase B	Other	Aur	Q96GD4
296	ENSG00000011422	PLAUR	0.870392	89	89		AurA	AURKA	0.00263817	Aurora kinase A	Other	Aur	O14965
297	ENSG00000011426	ANLN	5.63846e-05	89	89		BUB1	BUB1	0.0003363	Mitotic checkpoint serine/threonine-protein kinase BUB1	Other	BUB	O43683
298	ENSG00000011451	WIZ	0.559051	89	89		NEK6	NEK6	0.305335	Serine/threonine-protein kinase Nek6	Other	NEK	Q9HC98
299	ENSG00000011454	RABGAP1	0.0920365	89	89		NEK7	NEK7	0.00598284	Serine/threonine-protein kinase Nek7	Other	NEK	Q8TDX7
300	ENSG00000011465	DCN	0.71777	89	89		AAK1	AAK1	0.895431	AP2-associated protein kinase 1	Other	NAK	Q2M2I8
301	ENSG00000011478	QPCTL	0.881539	89	89		ULK3	ULK3	0.00608099	Serine/threonine-protein kinase ULK3	Other	ULK	Q6PHR2
302	ENSG00000011485	PPP5C	0.53555	89	89		CLIK1L	PDIK1L	0.663331	Serine/threonine-protein kinase PDIK1L	Other	NKF4	Q8N165
303	ENSG00000011523	CEP68	0.538994	89	89		SCYL1	SCYL1	0.173677	N-terminal kinase-like protein	Other	SCY1	Q96KG9
304	ENSG00000011566	MAP4K3	0.00745082	89	89		PINK1	PINK1	0.433103	Serine/threonine-protein kinase PINK1	Other	NKF2	Q9BXM7
305	ENSG00000011590	ZBTB32	0.0520135	89	89		ULK4	ULK4	0.282391	Serine/threonine-protein kinase ULK4	Other	ULK	Q96C45
306	ENSG00000011600	TYROBP	0.470597	89	89		SgK493	PKDCC	0.466467	Protein kinase domain-containing protein	Other	SgK493	Q504Y2
307	ENSG00000011638	LDAF1	0.000152795	89	89		PRPK	TP53RK	0.890181	TP53-regulating kinase	Other	Bud32	Q96S44
308	ENSG00000011677	GABRA3	0.0631373	89	89		SCYL3	SCYL3	0.465011	Protein-associating with the carboxyl-terminal domain of ezrin	Other	SCY1	Q8IZE3
309	ENSG00000012048	BRCA1	0.00430682	89	89		NEK9	NEK9	0.254905	Serine/threonine-protein kinase Nek9	Other	NEK	Q8TD19
310	ENSG00000012061	ERCC1	0.328698	89	89		SCYL2	SCYL2	0.339668	SCY1-like protein 2	Other	SCY1	Q6P3W7
311	ENSG00000012124	CD22	0.0245988	89	89		NEK8	NEK8	0.784344	Serine/threonine-protein kinase Nek8	Other	NEK	Q86SG6
312	ENSG00000012171	SEMA3B	0.105255	89	89		NRBP1	NRBP1	0.937803	Nuclear receptor-binding protein	Other	NRBP	Q9UHY1
313	ENSG00000012174	MBTPS2	0.453595	89	89		CaMKK2	CAMKK2	0.207928	Calcium/calmodulin-dependent protein kinase kinase 2	Other	CAMKK	Q96RR4
314	ENSG00000012211	PRICKLE3	0.103311	89	89		GCN2	EIF2AK4	0.0486681	Eukaryotic translation initiation factor 2-alpha kinase 4	Other	PEK	Q9P2K8
315	ENSG00000012223	LTF	0.513188	89	89		CLIK1	STK35	0.161343	Serine/threonine-protein kinase 35	Other	NKF4	Q8TDR2
316	ENSG00000012232	EXTL3	0.768613	89	89		HRI	EIF2AK1	0.0651347	Eukaryotic translation initiation factor 2-alpha kinase 1	Other	PEK	Q9BQI3
317	ENSG00000012504	NR1H4	0.461007	89	89		IRE2	ERN2	0.97533	Serine/threonine-protein kinase/endoribonuclease IRE2	Other	IRE	Q76MJ5
318	ENSG00000012660	ELOVL5	0.345322	89	89		MPSK1	STK16	0.450223	Serine/threonine-protein kinase 16	Other	NAK	O75716
319	ENSG00000012779	ALOX5	0.434378	89	89		Wnk1	WNK1	0.552408	Serine/threonine-protein kinase WNK1	Other	WNK	Q9H4A3
320	ENSG00000012817	KDM5D	0.622628	89	89		SgK496	DSTYK	0.0399892	Dual serine/threonine and tyrosine protein kinase	Other	Dusty	Q6XUX3
321	ENSG00000012822	CALCOCO1	0.319601	89	89		NRBP2	NRBP2	0.449919	Nuclear receptor-binding protein 2	Other	NRBP	Q9NSY0
322	ENSG00000012963	UBR7	0.543651	89	89		SgK071	STKLD1	0.0508597	Protein kinase-like protein SgK071	Other	SgK071	Q8NE28
323	ENSG00000012983	MAP4K5	0.149434	89	89		Slob	PXK	0.167199	PX domain-containing protein kinase-like protein	Other	Slob	Q7Z7A4
324	ENSG00000013016	EHD3	0.120815	89	89		PBK	PBK	0.0230222	Lymphokine-activated killer T-cell-originated protein kinase	Other	TOPK	Q96KB5
325	ENSG00000013275	PSMC4	0.252064	89	89		TBK1	TBK1	0.385802	Serine/threonine-protein kinase TBK1	Other	IKK	Q9UHD2
326	ENSG00000013288	MAN2B2	0.967855	89	89		NEK5	NEK5	0.41255	Serine/threonine-protein kinase Nek5	Other	NEK	Q6P3R8
327	ENSG00000013293	SLC7A14	0.13766	89	89		NEK11	NEK11	0.227813	Serine/threonine-protein kinase Nek11	Other	NEK	Q8NG66
328	ENSG00000013297	CLDN11	0.308399	89	89		SgK069	SBK2	0.321552	Serine/threonine-protein kinase SBK2	Other	NKF1	P0C263
329	ENSG00000013306	SLC25A39	0.0838933	89	89		Wnk4	WNK4	0.0254516	Serine/threonine-protein kinase WNK4	Other	WNK	Q96J92
330	ENSG00000013364	MVP	0.00945961	89	89		SgK110	SBK3	0.300432	Putative uncharacterized serine/threonine-protein kinase SgK110	Other	NKF1	P0C264
331	ENSG00000013374	NUB1	0.0281142	89	89		SgK196	POMK	0.000925711	Protein kinase-like protein SgK196	Other	Other-Unique	Q9H5K3
332	ENSG00000013375	PGM3	0.627827	89	89		Wnk3	WNK3	0.0313177	Serine/threonine-protein kinase WNK3	Other	WNK	Q9BYP7
333	ENSG00000013392	RWDD2A	0.0112992	89	89		SgK223		0.0635597	Tyrosine-protein kinase SgK223	Other	NKF3	Q86YV5
334	ENSG00000013441	CLK1	0.37508	89	89		NEK10	NEK10	0.0142629	Serine/threonine-protein kinase Nek10	Other	NEK	Q6ZWH5
335	ENSG00000013503	POLR3B	0.842325	89	89		SgK269	PEAK1	0.438135	Pseudopodium-enriched atypical kinase 1	Other	NKF3	Q9H792
336	ENSG00000013523	ANGEL1	0.190048	89	89		SBK	SBK1	0.657611	Serine/threonine-protein kinase SBK1	Other	NKF1	Q52WX2
337	ENSG00000013561	RNF14	0.416947	89	89		SgK396	STK31	0.0142544	Serine/threonine-protein kinase 31	Other	Other-Unique	Q9BXU1
338	ENSG00000013563	DNASE1L1	0.0111007	89	89		KIS	UHMK1	0.000595168	Serine/threonine-protein kinase Kist	Other	KIS	Q8TAS1
339	ENSG00000013573	DDX11	0.0367581	89	89		TBCK	TBCK	0.216606	TBC domain-containing protein kinase-like protein	Other	TBCK	Q8TEA7
340	ENSG00000013583	HEBP1	0.0383284	89	89		Haspin	GSG2	#N/A	Serine/threonine-protein kinase haspin	Other	Haspin	Q8TF76
341	ENSG00000013588	GPRC5A	4.6451e-06	89	89		CaMKK1	CAMKK1	0.0147286	Calcium/calmodulin-dependent protein kinase kinase 1	Other	CAMKK	Q8N5S9
342	ENSG00000013619	MAMLD1	0.0965625	89	89		SgK307	TEX14	0.0263124	Inactive serine/threonine-protein kinase TEX14	Other	NKF5	Q8IWB6
343	ENSG00000013725	CD6	0.342884	89	89		BIKE	BMP2K	0.307407	BMP-2-inducible protein kinase	Other	NAK	Q9NSY1
344	ENSG00000013810	TACC3	0.109841	89	89		SgK424	TEX14	0.0263124	Inactive serine/threonine-protein kinase TEX14	Other	NKF5	Q8IWB6
345	ENSG00000014123	UFL1	0.531213	89	89		Wee1B	WEE2	0.679788	Wee1-like protein kinase 2	Other	WEE	P0C1S8
346	ENSG00000014138	POLA2	0.296184	89	89		RNAseL	RNASEL	0.806328	2-5A-dependent ribonuclease	Other	Other-Unique	Q05823
347	ENSG00000014164	ZC3H3	0.429738	89	89		PAN3	PAN3	0.823944	PAB-dependent poly(A)-specific ribonuclease subunit 3	Other	PAN3	Q58A45
348	ENSG00000014216	CAPN1	0.000680862	89	89		ANPa	NPR1	0.00377705	Atrial natriuretic peptide receptor 1	RGC	RGC	P16066
349	ENSG00000014257	ACP3	0.382146	89	89		ANPb	NPR2	0.244693	Atrial natriuretic peptide receptor 2	RGC	RGC	P20594
350	ENSG00000014641	MDH1	0.3789	89	89		CYGD	GUCY2D	0.132897	Retinal guanylyl cyclase 1	RGC	RGC	Q02846
351	ENSG00000014824	SLC30A9	0.0230939	89	89		CYGF	GUCY2F	0.0353765	Retinal guanylyl cyclase 2	RGC	RGC	P51841
352	ENSG00000014914	MTMR11	0.421593	89	89		HSER	GUCY2C	0.841195	Heat-stable enterotoxin receptor	RGC	RGC	P25092
353	ENSG00000014919	COX15	0.326772	89	89		GCK	MAP4K2	0.218828	Mitogen-activated protein kinase kinase kinase kinase 2	STE	STE20	Q12851
354	ENSG00000015133	CCDC88C	0.936119	89	89		COT	MAP3K8	0.654253	Mitogen-activated protein kinase kinase kinase 8	STE	STE-Unique	P41279
355	ENSG00000015153	YAF2	0.234718	89	89		HPK1	MAP4K1	0.112037	Mitogen-activated protein kinase kinase kinase kinase 1	STE	STE20	Q92918
356	ENSG00000015171	ZMYND11	0.0992302	89	89		KHS1	MAP4K5	0.149434	Mitogen-activated protein kinase kinase kinase kinase 5	STE	STE20	Q9Y4K4
357	ENSG00000015285	WAS	0.170971	89	89		MAP2K1	MAP2K1	0.0468517	Dual specificity mitogen-activated protein kinase kinase 1	STE	STE7	Q02750
358	ENSG00000015413	DPEP1	0.615891	89	89		MAP2K2	MAP2K2	0.852782	Dual specificity mitogen-activated protein kinase kinase 2	STE	STE7	P36507
359	ENSG00000015475	BID	0.0166399	89	89		MAP2K5	MAP2K5	0.136341	Dual specificity mitogen-activated protein kinase kinase 5	STE	STE7	Q13163
360	ENSG00000015479	MATR3	0.0554945	89	89		MAP2K6	MAP2K6	0.0111296	Dual specificity mitogen-activated protein kinase kinase 6	STE	STE7	P52564
361	ENSG00000015520	NPC1L1	0.819969	89	89		MAP3K1	MAP3K1	0.0740304	Mitogen-activated protein kinase kinase kinase 1	STE	STE11	Q13233
362	ENSG00000015532	XYLT2	0.740711	89	89		MAP3K2	MAP3K2	0.272203	Mitogen-activated protein kinase kinase kinase 2	STE	STE11	Q9Y2U5
363	ENSG00000015568	RGPD5	0.426295	89	89		MAP3K3	MAP3K3	0.0370723	Mitogen-activated protein kinase kinase kinase 3	STE	STE11	Q99759
364	ENSG00000015592	STMN4	0.0401017	89	89		MAP3K4	MAP3K4	0.0292513	Mitogen-activated protein kinase kinase kinase 4	STE	STE11	Q9Y6R4
365	ENSG00000015676	NUDCD3	0.0197165	89	89		MAP3K5	MAP3K5	0.000808321	Mitogen-activated protein kinase kinase kinase 5	STE	STE11	Q99683
366	ENSG00000016082	ISL1	0.68032	89	89		MAP2K7	MAP2K7	0.565718	Dual specificity mitogen-activated protein kinase kinase 7	STE	STE7	O14733
367	ENSG00000016391	CHDH	0.570106	89	89		MAP2K3	MAP2K3	0.34796	Dual specificity mitogen-activated protein kinase kinase 3	STE	STE7	P46734
368	ENSG00000016402	IL20RA	0.0434458	89	89		MAP2K4	MAP2K4	0.0478407	Dual specificity mitogen-activated protein kinase kinase 4	STE	STE7	P45985
369	ENSG00000016490	CLCA1	0.488427	89	89		MST1	STK4	0.746296	Serine/threonine-protein kinase 4	STE	STE20	Q13043
370	ENSG00000016602	CLCA4	0.529603	89	89		MST2	STK3	0.000878138	Serine/threonine-protein kinase 3	STE	STE20	Q13188
371	ENSG00000016864	GLT8D1	0.74064	89	89		MST3	STK24	0.0295133	Serine/threonine-protein kinase 24	STE	STE20	Q9Y6E0
372	ENSG00000017260	ATP2C1	0.000765099	89	89		NIK	MAP3K14	0.0897141	Mitogen-activated protein kinase kinase kinase 14	STE	STE-Unique	Q99558
373	ENSG00000017427	IGF1	0.276157	89	89		PAK1	PAK1	0.170849	Serine/threonine-protein kinase PAK 1	STE	STE20	Q13153
374	ENSG00000017483	SLC38A5	0.124734	89	89		PAK2	PAK2	0.00584045	Serine/threonine-protein kinase PAK 2	STE	STE20	Q13177
375	ENSG00000017797	RALBP1	0.00515895	89	89		PAK3	PAK3	0.956388	Serine/threonine-protein kinase PAK 3	STE	STE20	O75914
376	ENSG00000018189	RUFY3	0.00116655	89	89		SLK	SLK	0.00103773	STE20-like serine/threonine-protein kinase	STE	STE20	Q9H2G2
377	ENSG00000018236	CNTN1	0.189636	89	89		TAO2	TAOK2	0.00303048	Serine/threonine-protein kinase TAO2	STE	STE20	Q9UL54
378	ENSG00000018280	SLC11A1	0.728769	89	89		YSK1	STK25	0.367118	Serine/threonine-protein kinase 25	STE	STE20	O00506
379	ENSG00000018408	WWTR1	0.154758	89	89		LOK	STK10	0.852523	Serine/threonine-protein kinase 10	STE	STE20	O94804
380	ENSG00000018510	AGPS	0.00170199	89	89		KHS2	MAP4K3	0.00745082	Mitogen-activated protein kinase kinase kinase kinase 3	STE	STE20	Q8IVH8
381	ENSG00000018607	ZNF285CP	0.637597	89	89		OSR1	OXSR1	0.059682	Serine/threonine-protein kinase OSR1	STE	STE20	O95747
382	ENSG00000018610	STEEP1	0.318534	89	89		PAK6	PAK6	0.706873	Serine/threonine-protein kinase PAK 6	STE	STE20	Q9NQU5
383	ENSG00000018625	ATP1A2	0.00470299	89	89		PAK4	PAK4	0.344327	Serine/threonine-protein kinase PAK 4	STE	STE20	O96013
384	ENSG00000018699	TTC27	0.0342423	89	89		MST4	STK26	0.793414	Serine/threonine-protein kinase MST4	STE	STE20	Q9P289
385	ENSG00000018869	ZNF582	0.0138249	89	89		STLK3	STK39	0.189193	STE20/SPS1-related proline-alanine-rich protein kinase	STE	STE20	Q9UEW8
386	ENSG00000019102	VSIG2	0.111594	89	89		STLK5	STRADA	0.059807	STE20-related kinase adapter protein alpha	STE	STE20	Q7RTN6
387	ENSG00000019144	PHLDB1	0.439581	89	89		STLK6	STRADB	0.743163	STE20-related kinase adapter protein beta	STE	STE20	Q9C0K7
388	ENSG00000019169	MARCO	0.13116	89	89		TAO3	TAOK3	0.0150889	Serine/threonine-protein kinase TAO3	STE	STE20	Q9H2K8
389	ENSG00000019186	CYP24A1	0.267628	89	89		TAO1	TAOK1	0.217587	Serine/threonine-protein kinase TAO1	STE	STE20	Q7L7X3
390	ENSG00000019485	PRDM11	0.0331384	89	89		HGK	MAP4K4	0.00268113	Mitogen-activated protein kinase kinase kinase kinase 4	STE	STE20	O95819
391	ENSG00000019505	SYT13	0.254415	89	89		TNIK	TNIK	0.369821	TRAF2 and NCK-interacting protein kinase	STE	STE20	Q9UKE5
392	ENSG00000019549	SNAI2	0.176936	89	89		MINK	MINK1	0.0528337	Misshapen-like kinase 1	STE	STE20	Q8N4C8
393	ENSG00000019582	CD74	0.529568	89	89		NRK	NRK	0.457065	Nik-related protein kinase	STE	STE20	Q7Z2Y5
394	ENSG00000019991	HGF	0.419613	89	89		MAP3K6	MAP3K6	0.203472	Mitogen-activated protein kinase kinase kinase 6	STE	STE11	O95382
395	ENSG00000019995	ZRANB1	0.592523	89	89		PAK5	PAK7	#N/A	Serine/threonine-protein kinase PAK 7	STE	STE20	Q9P286
396	ENSG00000020129	NCDN	0.0197174	89	89		MAP3K19	MAP3K19	0.514846	Mitogen-activated protein kinase kinase kinase 19	STE	STE11	Q56UN5
397	ENSG00000020181	ADGRA2	0.244482	89	89		MYO3B	MYO3B	0.620166	Myosin-IIIb	STE	STE20	Q8WXR4
398	ENSG00000020219	CCT8L1P	0.529008	78	100		MYO3A	MYO3A	0.361797	Myosin-IIIa	STE	STE20	Q8NEV4
399	ENSG00000020256	ZFP64	0.222379	89	89		MAP3K7	MAP3K15	0.116854	Mitogen-activated protein kinase kinase kinase 15	STE	STE11	Q6ZN16
400	ENSG00000020426	MNAT1	0.225549	89	89		GCN2_b	EIF2AK4	0.0486681	Eukaryotic translation initiation factor 2-alpha kinase 4	STE	STE-Unique	Q9P2K8
401	ENSG00000020577	SAMD4A	0.800586	89	89
402	ENSG00000020633	RUNX3	0.183595	89	89
403	ENSG00000020922	MRE11	0.0303805	89	89
404	ENSG00000021300	PLEKHB1	0.101115	89	89
405	ENSG00000021355	SERPINB1	0.0131052	89	89
406	ENSG00000021461	CYP3A43	0.370994	89	89
407	ENSG00000021488	SLC7A9	0.404056	89	89
408	ENSG00000021574	SPAST	0.340668	89	89
409	ENSG00000021645	NRXN3	0.0591195	89	89
410	ENSG00000021762	OSBPL5	0.478628	89	89
411	ENSG00000021776	AQR	0.00210882	89	89
412	ENSG00000021826	CPS1	0.417641	89	89
413	ENSG00000021852	C8B	0.0240705	89	89
414	ENSG00000022267	FHL1	0.13997	89	89
415	ENSG00000022277	RTF2	0.970842	89	89
416	ENSG00000022355	GABRA1	0.226841	89	89
417	ENSG00000022556	NLRP2	0.0854919	89	89
418	ENSG00000022567	SLC45A4	0.141482	89	89
419	ENSG00000022840	RNF10	0.60849	89	89
420	ENSG00000022976	ZNF839	0.273896	89	89
421	ENSG00000023041	ZDHHC6	0.0556679	89	89
422	ENSG00000023171	GRAMD1B	0.400152	89	89
423	ENSG00000023191	RNH1	0.56876	89	89
424	ENSG00000023228	NDUFS1	0.0446626	89	89
425	ENSG00000023287	RB1CC1	0.00091017	89	89
426	ENSG00000023318	ERP44	0.15039	89	89
427	ENSG00000023330	ALAS1	0.387077	89	89
428	ENSG00000023445	BIRC3	0.0132721	89	89
429	ENSG00000023516	AKAP11	0.982534	89	89
430	ENSG00000023572	GLRX2	0.373491	89	89
431	ENSG00000023608	SNAPC1	0.319068	89	89
432	ENSG00000023697	DERA	0.00121802	89	89
433	ENSG00000023734	STRAP	0.258572	89	89
434	ENSG00000023839	ABCC2	0.602255	89	89
435	ENSG00000023892	DEF6	0.146416	89	89
436	ENSG00000023902	PLEKHO1	0.272252	89	89
437	ENSG00000023909	GCLM	0.645718	89	89
438	ENSG00000024048	UBR2	0.669654	89	89
439	ENSG00000024422	EHD2	0.165942	89	89
440	ENSG00000024526	DEPDC1	0.000219888	89	89
441	ENSG00000024862	CCDC28A	0.0218802	89	89
442	ENSG00000025039	RRAGD	0.598114	89	89
443	ENSG00000025156	HSF2	0.0417962	89	89
444	ENSG00000025293	PHF20	0.132161	89	89
445	ENSG00000025423	HSD17B6	0.513132	89	89
446	ENSG00000025434	NR1H3	0.198924	89	89
447	ENSG00000025708	TYMP	0.85083	89	89
448	ENSG00000025770	NCAPH2	0.870453	89	89
449	ENSG00000025772	TOMM34	0.300684	89	89
450	ENSG00000025796	SEC63	0.295891	89	89
451	ENSG00000025800	KPNA6	0.246739	89	89
452	ENSG00000026025	VIM	0.684558	89	89
453	ENSG00000026036	RTEL1-TNFRSF6B	0.00209085	89	89
454	ENSG00000026103	FAS	0.0242814	89	89
455	ENSG00000026297	RNASET2	0.422217	89	89
456	ENSG00000026508	CD44	0.0853244	89	89
457	ENSG00000026559	KCNG1	0.0376087	89	89
458	ENSG00000026652	AGPAT4	0.113958	89	89
459	ENSG00000026751	SLAMF7	0.481358	89	89
460	ENSG00000026950	BTN3A1	0.588117	89	89
461	ENSG00000027001	MIPEP	0.17436	89	89
462	ENSG00000027075	PRKCH	0.265655	89	89
463	ENSG00000027644	INSRR	0.11817	89	89
464	ENSG00000027697	IFNGR1	0.423797	89	89
465	ENSG00000027847	B4GALT7	0.122641	89	89
466	ENSG00000027869	SH2D2A	0.569972	89	89
467	ENSG00000028116	VRK2	0.00211249	89	89
468	ENSG00000028137	TNFRSF1B	0.416375	89	89
469	ENSG00000028203	VEZT	0.0247563	89	89
470	ENSG00000028277	POU2F2	0.301613	89	89
471	ENSG00000028310	BRD9	0.370989	89	89
472	ENSG00000028528	SNX1	0.608592	89	89
473	ENSG00000028839	TBPL1	0.281547	89	89
474	ENSG00000029153	BMAL2	2.93812e-05	89	89
475	ENSG00000029363	BCLAF1	0.679929	89	89
476	ENSG00000029364	SLC39A9	0.000186437	89	89
477	ENSG00000029534	ANK1	0.61355	89	89
478	ENSG00000029559	IBSP	0.0131604	89	89
479	ENSG00000029639	TFB1M	0.656729	89	89
480	ENSG00000029725	RABEP1	0.102337	89	89
481	ENSG00000029993	HMGB3	0.201041	89	89
482	ENSG00000030066	NUP160	0.0474071	89	89
483	ENSG00000030110	BAK1	0.0848706	89	89
484	ENSG00000030304	MUSK	0.486985	89	89
485	ENSG00000030419	IKZF2	0.650353	89	89
486	ENSG00000030582	GRN	0.492302	89	89
487	ENSG00000031003	FAM13B	0.199106	89	89
488	ENSG00000031081	ARHGAP31	0.241519	89	89
489	ENSG00000031691	CENPQ	0.325899	89	89
490	ENSG00000031698	SARS1	0.0561857	89	89
491	ENSG00000031823	RANBP3	0.391002	89	89
492	ENSG00000032219	ARID4A	0.832727	89	89
493	ENSG00000032389	EIPR1	0.407483	89	89
494	ENSG00000032444	PNPLA6	0.00579063	89	89
495	ENSG00000032742	IFT88	0.431395	89	89
496	ENSG00000033011	ALG1	0.119594	89	89
497	ENSG00000033030	ZCCHC8	0.575594	89	89
498	ENSG00000033050	ABCF2	0.899936	89	89
499	ENSG00000033100	CHPF2	0.121249	89	89
500	ENSG00000033122	LRRC7	0.0883167	89	89
501	ENSG00000033170	FUT8	0.261778	89	89
502	ENSG00000033178	UBA6	0.00411064	89	89
503	ENSG00000033327	GAB2	0.892752	89	89
504	ENSG00000033627	ATP6V0A1	0.035815	89	89
505	ENSG00000033800	PIAS1	0.151887	89	89
506	ENSG00000033867	SLC4A7	0.345192	89	89
507	ENSG00000034053	APBA2	0.724207	89	89
508	ENSG00000034152	MAP2K3	0.34796	89	89
509	ENSG00000034239	CLXN	0.581521	89	89
510	ENSG00000034510	TMSB10	0.492061	89	89
511	ENSG00000034533	ASTE1	0.797041	89	89
512	ENSG00000034677	RNF19A	0.167802	89	89
513	ENSG00000034693	PEX3	0.097246	89	89
514	ENSG00000034713	GABARAPL2	0.441924	89	89
515	ENSG00000034971	MYOC	0.0287764	89	89
516	ENSG00000035115	SH3YL1	0.0365791	89	89
517	ENSG00000035141	FAM136A	0.141166	89	89
518	ENSG00000035403	VCL	0.133279	89	89
519	ENSG00000035499	DEPDC1B	0.00168654	89	89
520	ENSG00000035664	DAPK2	0.658279	89	89
521	ENSG00000035681	NSMAF	0.446141	89	89
522	ENSG00000035687	ADSS2	0.018261	89	89
523	ENSG00000035720	STAP1	0.33668	89	89
524	ENSG00000035862	TIMP2	0.169541	89	89
525	ENSG00000035928	RFC1	0.00240014	89	89
526	ENSG00000036054	TBC1D23	0.00550672	89	89
527	ENSG00000036257	CUL3	0.00023886	89	89
528	ENSG00000036448	MYOM2	0.312451	89	89
529	ENSG00000036473	OTC	0.37663	89	89
530	ENSG00000036530	CYP46A1	0.0412945	89	89
531	ENSG00000036549	ZZZ3	0.0595443	89	89
532	ENSG00000036565	SLC18A1	0.0740922	89	89
533	ENSG00000036672	USP2	0.016126	89	89
534	ENSG00000036828	CASR	0.884671	89	89
535	ENSG00000037042	TUBG2	0.524233	89	89
536	ENSG00000037241	RPL26L1	0.723215	89	89
537	ENSG00000037280	FLT4	0.0330574	89	89
538	ENSG00000037474	NSUN2	0.427911	89	89
539	ENSG00000037637	FBXO42	0.953556	89	89
540	ENSG00000037749	MFAP3	0.283464	89	89
541	ENSG00000037757	MRI1	0.316622	89	89
542	ENSG00000037897	METTL1	0.834506	89	89
543	ENSG00000037965	HOXC8	0.583717	89	89
544	ENSG00000038002	AGA	0.911259	89	89
545	ENSG00000038210	PI4K2B	0.0394756	89	89
546	ENSG00000038219	BOD1L1	0.176968	89	89
547	ENSG00000038274	MAT2B	0.0014831	89	89
548	ENSG00000038295	TLL1	0.0932626	89	89
549	ENSG00000038358	EDC4	0.0377391	89	89
550	ENSG00000038382	TRIO	0.828337	89	89
551	ENSG00000038427	VCAN	0.699146	89	89
552	ENSG00000038532	CLEC16A	0.164869	89	89
553	ENSG00000038945	MSR1	0.853548	89	89
554	ENSG00000039068	CDH1	0.01856	89	89
555	ENSG00000039123	MTREX	0.00560007	89	89
556	ENSG00000039139	DNAH5	0.958386	89	89
557	ENSG00000039319	ZFYVE16	0.859407	89	89
558	ENSG00000039523	RIPOR1	0.607356	89	89
559	ENSG00000039537	C6	0.234448	89	89
560	ENSG00000039560	RAI14	0.23405	89	89
561	ENSG00000039600	SOX30	0.490038	89	89
562	ENSG00000039650	PNKP	0.658127	89	89
563	ENSG00000039987	BEST2	0.83386	89	89
564	ENSG00000040199	PHLPP2	0.0152775	89	89
565	ENSG00000040275	SPDL1	0.00111427	89	89
566	ENSG00000040341	STAU2	0.0134163	89	89
567	ENSG00000040487	SLC66A1	0.40539	89	89
568	ENSG00000040531	CTNS	0.00595247	89	89
569	ENSG00000040608	RTN4R	0.0906779	89	89
570	ENSG00000040633	PHF23	0.331095	89	89
571	ENSG00000040731	CDH10	0.0935514	89	89
572	ENSG00000040933	INPP4A	0.11202	89	89
573	ENSG00000041353	RAB27B	0.000334408	89	89
574	ENSG00000041357	PSMA4	0.507468	89	89
575	ENSG00000041515	MYO16	0.0502739	89	89
576	ENSG00000041802	LSG1	0.0172059	89	89
577	ENSG00000041880	PARP3	0.00517987	89	89
578	ENSG00000041982	TNC	0.970517	89	89
579	ENSG00000041988	THAP3	0.508888	89	89
580	ENSG00000042062	RIPOR3	0.134636	89	89
581	ENSG00000042088	TDP1	0.546484	89	89
582	ENSG00000042286	AIFM2	0.453769	89	89
583	ENSG00000042304	C2orf83	0.698935	75	103
584	ENSG00000042317	SPATA7	0.0852747	89	89
585	ENSG00000042429	MED17	0.112547	89	89
586	ENSG00000042445	RETSAT	0.0233338	89	89
587	ENSG00000042493	CAPG	0.0162025	89	89
588	ENSG00000042753	AP2S1	0.503855	89	89
589	ENSG00000042781	USH2A	0.173105	89	89
590	ENSG00000042813	ZPBP	0.438483	89	89
591	ENSG00000042832	TG	0.955878	89	89
592	ENSG00000042980	ADAM28	0.292402	89	89
593	ENSG00000043039	BARX2	0.0594057	89	89
594	ENSG00000043093	DCUN1D1	0.0164425	89	89
595	ENSG00000043143	JADE2	0.328629	89	89
596	ENSG00000043355	ZIC2	0.341378	89	89
597	ENSG00000043462	LCP2	0.296756	89	89
598	ENSG00000043514	TRIT1	0.679513	89	89
599	ENSG00000043591	ADRB1	0.44651	89	89
600	ENSG00000044012	GUCA2B	0.541809	89	89
601	ENSG00000044090	CUL7	0.371597	89	89
602	ENSG00000044115	CTNNA1	0.00127287	89	89
603	ENSG00000044446	PHKA2	0.13029	89	89
604	ENSG00000044459	CNTLN	0.501837	89	89
605	ENSG00000044524	EPHA3	0.494585	89	89
606	ENSG00000044574	HSPA5	0.192248	89	89
607	ENSG00000046604	DSG2	2.60359e-05	89	89
608	ENSG00000046647	GEMIN8	0.975871	89	89
609	ENSG00000046651	OFD1	0.346524	89	89
610	ENSG00000046653	GPM6B	0.0622974	89	89
611	ENSG00000046774	MAGEC2	0.533113	32	146
612	ENSG00000046889	PREX2	0.261706	89	89
613	ENSG00000047056	WDR37	0.0366053	89	89
614	ENSG00000047188	YTHDC2	0.254017	89	89
615	ENSG00000047230	CTPS2	0.677947	89	89
616	ENSG00000047249	ATP6V1H	0.228397	89	89
617	ENSG00000047315	POLR2B	0.0247754	89	89
618	ENSG00000047346	ATOSA	0.323037	89	89
619	ENSG00000047365	ARAP2	0.0043288	89	89
620	ENSG00000047410	TPR	0.00137672	89	89
621	ENSG00000047457	CP	0.106505	89	89
622	ENSG00000047578	KATNIP	0.494749	89	89
623	ENSG00000047579	DTNBP1	0.552758	89	89
624	ENSG00000047597	XK	0.0441144	89	89
625	ENSG00000047617	ANO2	0.189745	89	89
626	ENSG00000047621	C12orf4	0.538038	89	89
627	ENSG00000047634	SCML1	0.054359	89	89
628	ENSG00000047644	WWC3	0.0803841	89	89
629	ENSG00000047648	ARHGAP6	0.822188	89	89
630	ENSG00000047662	FAM184B	0.0079775	89	89
631	ENSG00000047849	MAP4	0.472032	89	89
632	ENSG00000047932	GOPC	0.05876	89	89
633	ENSG00000047936	ROS1	0.82395	89	89
634	ENSG00000048028	USP28	0.500104	89	89
635	ENSG00000048052	HDAC9	0.491673	89	89
636	ENSG00000048140	TSPAN17	0.81115	89	89
637	ENSG00000048162	NOP16	0.400149	89	89
638	ENSG00000048342	CC2D2A	0.436347	89	89
639	ENSG00000048392	RRM2B	0.63885	89	89
640	ENSG00000048405	ZNF800	0.303521	89	89
641	ENSG00000048462	TNFRSF17	0.884834	89	89
642	ENSG00000048471	SNX29	0.377099	89	89
643	ENSG00000048540	LMO3	0.529039	89	89
644	ENSG00000048544	MRPS10	0.000995248	89	89
645	ENSG00000048545	GUCA1A	0.722858	72	106
646	ENSG00000048649	RSF1	0.000191714	89	89
647	ENSG00000048707	VPS13D	0.267819	89	89
648	ENSG00000048740	CELF2	0.0940436	89	89
649	ENSG00000048828	FAM120A	0.0147344	89	89
650	ENSG00000048991	R3HDM1	0.131446	89	89
651	ENSG00000049089	COL9A2	0.11539	89	89
652	ENSG00000049130	KITLG	0.0384104	89	89
653	ENSG00000049167	ERCC8	0.704349	89	89
654	ENSG00000049192	ADAMTS6	0.950011	89	89
655	ENSG00000049239	H6PD	0.723754	89	89
656	ENSG00000049245	VAMP3	0.0155677	89	89
657	ENSG00000049246	PER3	0.426004	89	89
658	ENSG00000049247	UTS2	0.523927	89	89
659	ENSG00000049249	TNFRSF9	0.691079	89	89
660	ENSG00000049283	EPN3	0.145754	89	89
661	ENSG00000049323	LTBP1	0.20049	89	89
662	ENSG00000049449	RCN1	0.444187	89	89
663	ENSG00000049540	ELN	0.613696	89	89
664	ENSG00000049541	RFC2	0.00740504	89	89
665	ENSG00000049618	ARID1B	0.733157	89	89
666	ENSG00000049656	CLPTM1L	0.867161	89	89
667	ENSG00000049759	NEDD4L	0.124079	89	89
668	ENSG00000049768	FOXP3	0.458095	89	89
669	ENSG00000049769	PPP1R3F	0.0243659	89	89
670	ENSG00000049860	HEXB	0.921632	89	89
671	ENSG00000049883	PTCD2	0.700748	89	89
672	ENSG00000050030	NEXMIF	0.220951	89	89
673	ENSG00000050130	JKAMP	0.113352	89	89
674	ENSG00000050165	DKK3	0.142654	89	89
675	ENSG00000050327	ARHGEF5	0.0625805	89	89
676	ENSG00000050344	NFE2L3	0.00077827	89	89
677	ENSG00000050393	MCUR1	0.402973	89	89
678	ENSG00000050405	LIMA1	0.0511738	89	89
679	ENSG00000050426	LETMD1	0.781439	89	89
680	ENSG00000050438	SLC4A8	0.00205368	89	89
681	ENSG00000050555	LAMC3	0.673385	89	89
682	ENSG00000050628	PTGER3	0.14081	89	89
683	ENSG00000050730	TNIP3	0.48687	89	89
684	ENSG00000050748	MAPK9	0.315599	89	89
685	ENSG00000050767	COL23A1	0.0499045	89	89
686	ENSG00000050820	BCAR1	0.499508	89	89
687	ENSG00000051009	FHIP1B	0.658202	89	89
688	ENSG00000051108	HERPUD1	0.0680608	89	89
689	ENSG00000051128	HOMER3	0.942586	89	89
690	ENSG00000051180	RAD51	0.00336421	89	89
691	ENSG00000051341	POLQ	0.00390017	89	89
692	ENSG00000051382	PIK3CB	0.00117124	89	89
693	ENSG00000051523	CYBA	0.771628	89	89
694	ENSG00000051596	THOC3	0.171736	89	89
695	ENSG00000051620	HEBP2	0.217214	89	89
696	ENSG00000051825	MPHOSPH9	0.161798	89	89
697	ENSG00000052126	PLEKHA5	0.000126413	89	89
698	ENSG00000052344	PRSS8	0.109964	89	89
699	ENSG00000052723	SIKE1	0.0883828	89	89
700	ENSG00000052749	RRP12	0.71481	89	89
701	ENSG00000052795	FNIP2	0.212027	89	89
702	ENSG00000052802	MSMO1	0.0167325	89	89
703	ENSG00000052841	TTC17	0.447625	89	89
704	ENSG00000052850	ALX4	0.485319	89	89
705	ENSG00000053108	FSTL4	0.52297	89	89
706	ENSG00000053254	FOXN3	0.859877	89	89
707	ENSG00000053328	METTL24	0.676059	89	89
708	ENSG00000053371	AKR7A2	0.899252	89	89
709	ENSG00000053372	MRTO4	0.0495222	89	89
710	ENSG00000053438	NNAT	0.207857	89	89
711	ENSG00000053501	USE1	0.918013	89	89
712	ENSG00000053524	MCF2L2	0.0113147	89	89
713	ENSG00000053702	NRIP2	0.00203297	89	89
714	ENSG00000053747	LAMA3	0.00017469	89	89
715	ENSG00000053770	AP5M1	0.941171	89	89
716	ENSG00000053900	ANAPC4	0.0969264	89	89
717	ENSG00000053918	KCNQ1	0.835441	89	89
718	ENSG00000054116	TRAPPC3	0.599466	89	89
719	ENSG00000054118	THRAP3	0.201137	89	89
720	ENSG00000054148	PHPT1	0.328799	89	89
721	ENSG00000054179	ENTPD2	0.772191	89	89
722	ENSG00000054219	LY75	0.219947	89	89
723	ENSG00000054267	ARID4B	0.314404	89	89
724	ENSG00000054277	OPN3	0.61304	89	89
725	ENSG00000054282	SDCCAG8	0.4435	89	89
726	ENSG00000054356	PTPRN	0.112731	89	89
727	ENSG00000054392	HHAT	0.344621	89	89
728	ENSG00000054523	KIF1B	0.771414	89	89
729	ENSG00000054598	FOXC1	0.0217806	89	89
730	ENSG00000054611	TBC1D22A	0.841292	89	89
731	ENSG00000054654	SYNE2	0.271496	89	89
732	ENSG00000054690	PLEKHH1	0.751307	89	89
733	ENSG00000054793	ATP9A	0.513971	89	89
734	ENSG00000054796	SPO11	0.128667	9	169
735	ENSG00000054803	CBLN4	0.0749743	89	89
736	ENSG00000054938	CHRDL2	0.690933	89	89
737	ENSG00000054965	FAM168A	0.124342	89	89
738	ENSG00000054967	RELT	0.431921	89	89
739	ENSG00000054983	GALC	0.432734	89	89
740	ENSG00000055044	NOP58	0.336869	89	89
741	ENSG00000055070	SZRD1	0.221366	89	89
742	ENSG00000055118	KCNH2	0.219758	89	89
743	ENSG00000055130	CUL1	0.294196	89	89
744	ENSG00000055147	FAM114A2	0.320739	89	89
745	ENSG00000055163	CYFIP2	0.00179387	89	89
746	ENSG00000055208	TAB2	0.27022	89	89
747	ENSG00000055211	GINM1	0.611272	89	89
748	ENSG00000055332	EIF2AK2	0.0469747	89	89
749	ENSG00000055483	USP36	0.140974	89	89
750	ENSG00000055609	KMT2C	0.175353	89	89
751	ENSG00000055732	MCOLN3	0.225233	89	89
752	ENSG00000055813	CCDC85A	0.101758	89	89
753	ENSG00000055917	PUM2	0.246428	89	89
754	ENSG00000055950	MRPL43	0.539407	89	89
755	ENSG00000055955	ITIH4	0.577692	89	89
756	ENSG00000055957	ITIH1	0.582946	89	89
757	ENSG00000056050	HPF1	0.379387	89	89
758	ENSG00000056097	ZFR	0.0459212	89	89
759	ENSG00000056277	ZNF280C	0.536671	89	89
760	ENSG00000056291	NPFFR2	0.711358	89	89
761	ENSG00000056487	PHF21B	0.024713	89	89
762	ENSG00000056558	TRAF1	0.000953683	89	89
763	ENSG00000056586	RC3H2	0.109431	89	89
764	ENSG00000056736	IL17RB	0.549482	89	89
765	ENSG00000056972	TRAF3IP2	0.149958	89	89
766	ENSG00000056998	GYG2	0.0145288	89	89
767	ENSG00000057019	DCBLD2	0.0166849	89	89
768	ENSG00000057149	SERPINB3	0.240263	89	89
769	ENSG00000057252	SOAT1	0.347885	89	89
770	ENSG00000057294	PKP2	0.0329212	89	89
771	ENSG00000057468	MSH4	0.0588799	89	89
772	ENSG00000057593	F7	0.0980572	89	89
773	ENSG00000057608	GDI2	0.60215	89	89
774	ENSG00000057657	PRDM1	0.207001	89	89
775	ENSG00000057663	ATG5	0.114043	89	89
776	ENSG00000057704	TMCC3	0.802788	89	89
777	ENSG00000057757	PITHD1	0.731922	89	89
778	ENSG00000057935	MTA3	0.206071	89	89
779	ENSG00000058056	USP13	0.83519	89	89
780	ENSG00000058063	ATP11B	0.000740521	89	89
781	ENSG00000058085	LAMC2	0.0256544	89	89
782	ENSG00000058091	CDK14	0.114643	89	89
783	ENSG00000058262	SEC61A1	0.00971181	89	89
784	ENSG00000058272	PPP1R12A	0.371098	89	89
785	ENSG00000058335	RASGRF1	0.698995	89	89
786	ENSG00000058404	CAMK2B	0.0767305	89	89
787	ENSG00000058453	CROCC	0.00292869	89	89
788	ENSG00000058600	POLR3E	0.483132	89	89
789	ENSG00000058668	ATP2B4	0.11077	89	89
790	ENSG00000058673	ZC3H11A	0.510005	89	89
791	ENSG00000058729	RIOK2	0.747554	89	89
792	ENSG00000058799	YIPF1	0.389241	89	89
793	ENSG00000058804	NDC1	3.68872e-05	89	89
794	ENSG00000058866	DGKG	0.632248	89	89
795	ENSG00000059122	FLYWCH1	0.0205545	89	89
796	ENSG00000059145	UNKL	0.400684	89	89
797	ENSG00000059377	TBXAS1	0.119178	89	89
798	ENSG00000059378	PARP12	0.12135	89	89
799	ENSG00000059573	ALDH18A1	0.809391	89	89
800	ENSG00000059588	TARBP1	0.122188	89	89
801	ENSG00000059691	GATB	0.981103	89	89
802	ENSG00000059728	MXD1	0.324171	89	89
803	ENSG00000059758	CDK17	0.905183	89	89
804	ENSG00000059769	DNAJC25	0.910327	89	89
805	ENSG00000059804	SLC2A3	0.850823	89	89
806	ENSG00000059915	PSD	0.0688645	89	89
807	ENSG00000060069	CTDP1	0.0533085	89	89
808	ENSG00000060138	YBX3	0.642601	89	89
809	ENSG00000060140	STYK1	0.00888334	89	89
810	ENSG00000060237	WNK1	0.552408	89	89
811	ENSG00000060303	RPS17P5	0.0516583	77	101
812	ENSG00000060339	CCAR1	0.0695129	89	89
813	ENSG00000060491	OGFR	0.620024	89	89
814	ENSG00000060558	GNA15	0.00245909	89	89
815	ENSG00000060566	CREB3L3	0.052763	89	89
816	ENSG00000060642	PIGV	0.506012	89	89
817	ENSG00000060656	PTPRU	0.182881	89	89
818	ENSG00000060688	SNRNP40	0.579519	89	89
819	ENSG00000060709	RIMBP2	0.0471823	89	89
820	ENSG00000060718	COL11A1	0.0761405	89	89
821	ENSG00000060749	QSER1	0.0012002	89	89
822	ENSG00000060762	MPC1	0.00238483	89	89
823	ENSG00000060971	ACAA1	0.117668	89	89
824	ENSG00000060982	BCAT1	0.207279	89	89
825	ENSG00000061273	HDAC7	0.554993	89	89
826	ENSG00000061337	LZTS1	0.00208777	89	89
827	ENSG00000061455	PRDM6	0.500096	89	89
828	ENSG00000061492	WNT8A	0.882731	36	142
829	ENSG00000061656	SPAG4	0.0117112	89	89
830	ENSG00000061676	NCKAP1	0.00887483	89	89
831	ENSG00000061794	MRPS35	0.0171038	89	89
832	ENSG00000061918	GUCY1B1	0.273463	89	89
833	ENSG00000061936	SFSWAP	0.0727084	89	89
834	ENSG00000061938	TNK2	0.123454	89	89
835	ENSG00000061987	MON2	0.626414	89	89
836	ENSG00000062038	CDH3	0.0298656	89	89
837	ENSG00000062096	ARSF	0.909045	89	89
838	ENSG00000062194	GPBP1	0.486216	89	89
839	ENSG00000062282	DGAT2	0.862952	89	89
840	ENSG00000062370	ZNF112	0.447524	89	89
841	ENSG00000062485	CS	0.139522	89	89
842	ENSG00000062524	LTK	0.0202873	89	89
843	ENSG00000062582	MRPS24	0.93747	89	89
844	ENSG00000062598	ELMO2	0.0020421	89	89
845	ENSG00000062650	WAPL	0.0223611	89	89
846	ENSG00000062716	VMP1	0.258796	89	89
847	ENSG00000062725	APPBP2	0.11052	89	89
848	ENSG00000062822	POLD1	0.579813	89	89
849	ENSG00000063015	SEZ6	0.0451815	89	89
850	ENSG00000063046	EIF4B	0.700566	89	89
851	ENSG00000063127	SLC6A16	0.146646	89	89
852	ENSG00000063169	BICRA	0.0176407	89	89
853	ENSG00000063176	SPHK2	0.799234	89	89
854	ENSG00000063177	RPL18	0.998902	89	89
855	ENSG00000063180	CA11	0.0150244	89	89
856	ENSG00000063241	ISOC2	0.960028	89	89
857	ENSG00000063244	U2AF2	0.257395	89	89
858	ENSG00000063245	EPN1	0.419042	89	89
859	ENSG00000063322	MED29	0.29567	89	89
860	ENSG00000063438	AHRR	0.0197695	89	89
861	ENSG00000063515	GSC2	0.788548	43	135
862	ENSG00000063587	ZNF275	0.936119	89	89
863	ENSG00000063601	MTMR1	0.460303	89	89
864	ENSG00000063660	GPC1	0.793059	89	89
865	ENSG00000063761	ADCK1	0.0709104	89	89
866	ENSG00000063854	HAGH	0.626675	89	89
867	ENSG00000063978	RNF4	0.275974	89	89
868	ENSG00000064012	CASP8	0.196635	89	89
869	ENSG00000064042	LIMCH1	0.827768	89	89
870	ENSG00000064102	INTS13	2.53564e-05	89	89
871	ENSG00000064115	TM7SF3	0.0100134	89	89
872	ENSG00000064195	DLX3	0.0100751	89	89
873	ENSG00000064199	SPA17	0.108995	89	89
874	ENSG00000064201	TSPAN32	0.23265	89	89
875	ENSG00000064205	CCN5	0.267932	89	89
876	ENSG00000064218	DMRT3	0.304046	89	89
877	ENSG00000064225	ST3GAL6	0.660303	89	89
878	ENSG00000064270	ATP2C2	0.442767	89	89
879	ENSG00000064300	NGFR	0.103258	89	89
880	ENSG00000064309	CDON	0.552506	89	89
881	ENSG00000064313	TAF2	0.0070339	89	89
882	ENSG00000064393	HIPK2	0.305133	89	89
883	ENSG00000064419	TNPO3	0.000369832	89	89
884	ENSG00000064489	BORCS8-MEF2B	0.0450531	89	89
885	ENSG00000064490	RFXANK	0.27443	89	89
886	ENSG00000064545	TMEM161A	0.62567	89	89
887	ENSG00000064547	LPAR2	0.23061	89	89
888	ENSG00000064601	CTSA	0.961346	89	89
889	ENSG00000064607	SUGP2	0.000916784	89	89
890	ENSG00000064651	SLC12A2	0.449884	89	89
891	ENSG00000064652	SNX24	0.085599	89	89
892	ENSG00000064655	EYA2	0.33167	89	89
893	ENSG00000064666	CNN2	0.364038	89	89
894	ENSG00000064687	ABCA7	0.953901	89	89
895	ENSG00000064692	SNCAIP	0.420128	89	89
896	ENSG00000064703	DDX20	0.309626	89	89
897	ENSG00000064726	BTBD1	0.77179	89	89
898	ENSG00000064763	FAR2	0.0062743	89	89
899	ENSG00000064787	BCAS1	0.0348574	89	89
900	ENSG00000064835	POU1F1	0.20316	89	89
901	ENSG00000064886	CHI3L2	0.299441	89	89
902	ENSG00000064932	SBNO2	0.623405	89	89
903	ENSG00000064933	PMS1	0.841049	89	89
904	ENSG00000064961	HMG20B	0.667024	89	89
905	ENSG00000064989	CALCRL	0.558553	89	89
906	ENSG00000064995	TAF11	0.547572	89	89
907	ENSG00000064999	ANKS1A	0.407612	89	89
908	ENSG00000065000	AP3D1	0.914414	89	89
909	ENSG00000065029	ZNF76	0.00110293	89	89
910	ENSG00000065054	NHERF2	0.393851	89	89
911	ENSG00000065057	NTHL1	0.797143	89	89
912	ENSG00000065060	BLTP3A	0.143857	89	89
913	ENSG00000065135	GNAI3	0.00272057	89	89
914	ENSG00000065150	IPO5	0.880973	89	89
915	ENSG00000065154	OAT	0.329618	89	89
916	ENSG00000065183	WDR3	0.00111799	89	89
917	ENSG00000065243	PKN2	0.00100089	89	89
918	ENSG00000065268	WDR18	0.475319	89	89
919	ENSG00000065308	TRAM2	0.387214	89	89
920	ENSG00000065320	NTN1	0.615005	89	89
921	ENSG00000065325	GLP2R	0.542633	89	89
922	ENSG00000065328	MCM10	0.00593973	89	89
923	ENSG00000065357	DGKA	0.293253	89	89
924	ENSG00000065361	ERBB3	0.00233213	89	89
925	ENSG00000065371	ROPN1	0.957677	89	89
926	ENSG00000065413	ANKRD44	0.0440622	89	89
927	ENSG00000065427	KARS1	0.00632727	89	89
928	ENSG00000065457	ADAT1	0.0834656	89	89
929	ENSG00000065485	PDIA5	0.282912	89	89
930	ENSG00000065491	TBC1D22B	0.889707	89	89
931	ENSG00000065518	NDUFB4	0.152912	89	89
932	ENSG00000065526	SPEN	0.406405	89	89
933	ENSG00000065534	MYLK	0.525783	89	89
934	ENSG00000065548	ZC3H15	0.00924495	89	89
935	ENSG00000065559	MAP2K4	0.0478407	89	89
936	ENSG00000065600	PACC1	0.869995	89	89
937	ENSG00000065609	SNAP91	0.00164301	89	89
938	ENSG00000065613	SLK	0.00103773	89	89
939	ENSG00000065615	CYB5R4	0.722671	89	89
940	ENSG00000065618	COL17A1	0.0179227	89	89
941	ENSG00000065621	GSTO2	0.869001	89	89
942	ENSG00000065665	SEC61A2	1.69578e-05	89	89
943	ENSG00000065675	PRKCQ	0.100403	89	89
944	ENSG00000065717	TLE2	0.000193041	89	89
945	ENSG00000065802	ASB1	0.18451	89	89
946	ENSG00000065809	FAM107B	0.334671	89	89
947	ENSG00000065833	ME1	0.0162134	89	89
948	ENSG00000065882	TBC1D1	0.579128	89	89
949	ENSG00000065883	CDK13	0.956786	89	89
950	ENSG00000065911	MTHFD2	0.0929928	89	89
951	ENSG00000065923	SLC9A7	0.650331	89	89
952	ENSG00000065970	FOXJ2	0.9766	89	89
953	ENSG00000065978	YBX1	0.0638361	89	89
954	ENSG00000065989	PDE4A	0.40736	89	89
955	ENSG00000066027	PPP2R5A	0.473062	89	89
956	ENSG00000066032	CTNNA2	0.263736	89	89
957	ENSG00000066044	ELAVL1	0.294441	89	89
958	ENSG00000066056	TIE1	0.0251801	89	89
959	ENSG00000066084	DIP2B	0.0117199	89	89
960	ENSG00000066117	SMARCD1	0.416181	89	89
961	ENSG00000066135	KDM4A	0.397003	89	89
962	ENSG00000066136	NFYC	0.394064	89	89
963	ENSG00000066185	ZMYND12	0.472957	89	89
964	ENSG00000066230	SLC9A3	0.370461	89	89
965	ENSG00000066248	NGEF	0.391065	89	89
966	ENSG00000066279	ASPM	0.00427814	89	89
967	ENSG00000066294	CD84	0.199644	89	89
968	ENSG00000066322	ELOVL1	0.0199594	89	89
969	ENSG00000066336	SPI1	0.31382	89	89
970	ENSG00000066379	POLR1H	0.761777	89	89
971	ENSG00000066382	MPPED2	0.0327147	89	89
972	ENSG00000066405	CLDN18	0.519148	89	89
973	ENSG00000066422	ZBTB11	0.0616951	89	89
974	ENSG00000066427	ATXN3	0.979157	89	89
975	ENSG00000066455	GOLGA5	0.0281941	89	89
976	ENSG00000066468	FGFR2	0.401993	89	89
977	ENSG00000066557	LRRC40	0.947434	89	89
978	ENSG00000066583	ISOC1	0.192998	89	89
979	ENSG00000066629	EML1	0.321045	89	89
980	ENSG00000066651	TRMT11	0.825878	89	89
981	ENSG00000066654	THUMPD1	0.0307698	89	89
982	ENSG00000066697	MSANTD3	0.63515	89	89
983	ENSG00000066735	KIF26A	0.0609805	89	89
984	ENSG00000066739	ATG2B	0.157818	89	89
985	ENSG00000066777	ARFGEF1	0.000348059	89	89
986	ENSG00000066813	ACSM2B	0.650331	89	89
987	ENSG00000066827	ZFAT	0.0815281	89	89
988	ENSG00000066855	MTFR1	0.000950537	89	89
989	ENSG00000066923	STAG3	0.185852	89	89
990	ENSG00000066926	FECH	0.662632	89	89
991	ENSG00000066933	MYO9A	0.112454	89	89
992	ENSG00000067048	DDX3Y	0.643965	89	89
993	ENSG00000067057	PFKP	0.0566643	89	89
994	ENSG00000067064	IDI1	0.749052	89	89
995	ENSG00000067066	SP100	0.0694513	89	89
996	ENSG00000067082	KLF6	0.0316073	89	89
997	ENSG00000067113	PLPP1	0.176078	89	89
998	ENSG00000067141	NEO1	0.797627	89	89
999	ENSG00000067167	TRAM1	0.0294995	89	89
1000	ENSG00000067177	PHKA1	0.610389	89	89
1001	ENSG00000067182	TNFRSF1A	0.649583	89	89
1002	ENSG00000067191	CACNB1	0.776305	89	89
1003	ENSG00000067208	EVI5	0.00932176	89	89
1004	ENSG00000067221	STOML1	0.342467	89	89
1005	ENSG00000067225	PKM	0.00935066	89	89
1006	ENSG00000067248	DHX29	0.262944	89	89
1007	ENSG00000067334	DNTTIP2	0.00379609	89	89
1008	ENSG00000067365	METTL22	0.382877	89	89
1009	ENSG00000067369	TP53BP1	0.537705	89	89
1010	ENSG00000067445	TRO	0.0846826	89	89
1011	ENSG00000067533	RRP15	0.00823881	89	89
1012	ENSG00000067560	RHOA	0.0235993	89	89
1013	ENSG00000067596	DHX8	0.000447255	89	89
1014	ENSG00000067601	PMS2P4	0.559157	89	89
1015	ENSG00000067606	PRKCZ	0.0462159	89	89
1016	ENSG00000067646	ZFY	0.279981	89	89
1017	ENSG00000067704	IARS2	0.0191168	89	89
1018	ENSG00000067715	SYT1	0.75026	89	89
1019	ENSG00000067798	NAV3	0.921454	89	89
1020	ENSG00000067829	IDH3G	0.690846	89	89
1021	ENSG00000067836	ROGDI	0.211042	89	89
1022	ENSG00000067840	PDZD4	0.000335269	89	89
1023	ENSG00000067842	ATP2B3	0.222348	89	89
1024	ENSG00000067900	ROCK1	0.0352984	89	89
1025	ENSG00000067955	CBFB	0.009566	89	89
1026	ENSG00000067992	PDK3	0.0839112	89	89
1027	ENSG00000068001	HYAL2	0.639957	89	89
1028	ENSG00000068024	HDAC4	0.0506445	89	89
1029	ENSG00000068028	RASSF1	0.0610098	89	89
1030	ENSG00000068078	FGFR3	0.949738	89	89
1031	ENSG00000068079	IFI35	0.216797	89	89
1032	ENSG00000068097	HEATR6	0.0889198	89	89
1033	ENSG00000068120	COASY	0.621821	89	89
1034	ENSG00000068137	PLEKHH3	0.828488	89	89
1035	ENSG00000068305	MEF2A	0.246768	89	89
1036	ENSG00000068308	OTUD5	0.0988227	89	89
1037	ENSG00000068323	TFE3	0.312369	89	89
1038	ENSG00000068354	TBC1D25	0.334837	89	89
1039	ENSG00000068366	ACSL4	0.739275	89	89
1040	ENSG00000068383	INPP5A	0.273792	89	89
1041	ENSG00000068394	GPKOW	0.276261	89	89
1042	ENSG00000068400	GRIPAP1	0.0555324	89	89
1043	ENSG00000068438	FTSJ1	0.250804	89	89
1044	ENSG00000068489	PRR11	0.00223219	89	89
1045	ENSG00000068615	REEP1	0.756559	89	89
1046	ENSG00000068650	ATP11A	0.549872	89	89
1047	ENSG00000068654	POLR1A	0.646736	89	89
1048	ENSG00000068697	LAPTM4A	0.0737276	89	89
1049	ENSG00000068724	TTC7A	0.0368623	89	89
1050	ENSG00000068745	IP6K2	0.77207	89	89
1051	ENSG00000068781	STON1-GTF2A1L	0.460862	89	89
1052	ENSG00000068784	SRBD1	0.645186	89	89
1053	ENSG00000068796	KIF2A	0.950371	89	89
1054	ENSG00000068831	RASGRP2	0.0189814	89	89
1055	ENSG00000068878	PSME4	0.705703	89	89
1056	ENSG00000068885	IFT80	0.593223	89	89
1057	ENSG00000068903	SIRT2	0.0425471	89	89
1058	ENSG00000068912	ERLEC1	0.189015	89	89
1059	ENSG00000068971	PPP2R5B	0.331068	89	89
1060	ENSG00000068976	PYGM	0.0915088	89	89
1061	ENSG00000068985	PAGE1	0.0606233	39	139
1062	ENSG00000069011	PITX1	0.121493	89	89
1063	ENSG00000069018	TRPC7	0.193515	89	89
1064	ENSG00000069020	MAST4	0.857534	89	89
1065	ENSG00000069122	ADGRF5	0.512999	89	89
1066	ENSG00000069188	SDK2	0.00279782	89	89
1067	ENSG00000069206	ADAM7	0.835674	59	119
1068	ENSG00000069248	NUP133	0.163015	89	89
1069	ENSG00000069275	NUCKS1	0.111256	89	89
1070	ENSG00000069329	VPS35	4.33596e-05	89	89
1071	ENSG00000069345	DNAJA2	0.070888	89	89
1072	ENSG00000069399	BCL3	0.970189	89	89
1073	ENSG00000069424	KCNAB2	0.0415928	89	89
1074	ENSG00000069431	ABCC9	0.212628	89	89
1075	ENSG00000069482	GAL	0.978843	89	89
1076	ENSG00000069493	CLEC2D	0.332344	89	89
1077	ENSG00000069509	FUNDC1	0.382004	89	89
1078	ENSG00000069535	MAOB	0.710161	89	89
1079	ENSG00000069667	RORA	0.580536	89	89
1080	ENSG00000069696	DRD4	0.456473	89	89
1081	ENSG00000069702	TGFBR3	0.654344	89	89
1082	ENSG00000069764	PLA2G10	0.71076	89	89
1083	ENSG00000069812	HES2	0.254435	89	89
1084	ENSG00000069849	ATP1B3	0.0463485	89	89
1085	ENSG00000069869	NEDD4	0.541582	89	89
1086	ENSG00000069943	PIGB	0.515	89	89
1087	ENSG00000069956	MAPK6	0.376586	89	89
1088	ENSG00000069966	GNB5	0.227951	89	89
1089	ENSG00000069974	RAB27A	0.277732	89	89
1090	ENSG00000069998	HDHD5	0.552193	89	89
1091	ENSG00000070010	UFD1	0.0752328	89	89
1092	ENSG00000070018	LRP6	0.576351	89	89
1093	ENSG00000070019	GUCY2C	0.841195	89	89
1094	ENSG00000070031	SCT	0.785183	89	89
1095	ENSG00000070047	PHRF1	0.332091	89	89
1096	ENSG00000070061	ELP1	0.221808	89	89
1097	ENSG00000070081	NUCB2	0.898803	89	89
1098	ENSG00000070087	PFN2	0.461702	89	89
1099	ENSG00000070159	PTPN3	0.372334	89	89
1100	ENSG00000070182	SPTB	0.0422005	89	89
1101	ENSG00000070190	DAPP1	0.0751695	89	89
1102	ENSG00000070193	FGF10	0.22541	89	89
1103	ENSG00000070214	SLC44A1	0.0164852	89	89
1104	ENSG00000070269	TMEM260	0.768332	89	89
1105	ENSG00000070366	SMG6	0.607273	89	89
1106	ENSG00000070367	EXOC5	0.829633	89	89
1107	ENSG00000070371	CLTCL1	0.685912	89	89
1108	ENSG00000070388	FGF22	0.00432242	89	89
1109	ENSG00000070404	FSTL3	0.285166	89	89
1110	ENSG00000070413	DGCR2	0.0411785	89	89
1111	ENSG00000070423	RNF126	0.855969	89	89
1112	ENSG00000070444	MNT	0.239024	89	89
1113	ENSG00000070476	ZXDC	0.733144	89	89
1114	ENSG00000070495	JMJD6	0.0274813	89	89
1115	ENSG00000070501	POLB	0.0627709	89	89
1116	ENSG00000070526	ST6GALNAC1	0.0467745	89	89
1117	ENSG00000070540	WIPI1	0.764884	89	89
1118	ENSG00000070601	FRMPD1	0.0498343	89	89
1119	ENSG00000070610	GBA2	0.0211248	89	89
1120	ENSG00000070614	NDST1	0.0326939	89	89
1121	ENSG00000070669	ASNS	0.0245768	89	89
1122	ENSG00000070718	AP3M2	0.339421	89	89
1123	ENSG00000070729	CNGB1	0.180599	89	89
1124	ENSG00000070731	ST6GALNAC2	0.699423	89	89
1125	ENSG00000070748	CHAT	0.217745	89	89
1126	ENSG00000070756	PABPC1	0.00617122	89	89
1127	ENSG00000070759	TESK2	0.834073	89	89
1128	ENSG00000070761	CFAP20	0.730095	89	89
1129	ENSG00000070770	CSNK2A2	0.00609744	89	89
1130	ENSG00000070778	PTPN21	0.214167	89	89
1131	ENSG00000070785	EIF2B3	0.985482	89	89
1132	ENSG00000070808	CAMK2A	0.193415	89	89
1133	ENSG00000070814	TCOF1	0.753024	89	89
1134	ENSG00000070831	CDC42	0.190016	89	89
1135	ENSG00000070882	OSBPL3	0.000532379	89	89
1136	ENSG00000070886	EPHA8	0.704671	89	89
1137	ENSG00000070915	SLC12A3	0.117142	89	89
1138	ENSG00000070950	RAD18	0.0820901	89	89
1139	ENSG00000070961	ATP2B1	0.84003	89	89
1140	ENSG00000070985	TRPM5	0.392225	89	89
1141	ENSG00000071051	NCK2	0.195328	89	89
1142	ENSG00000071054	MAP4K4	0.00268113	89	89
1143	ENSG00000071073	MGAT4A	0.116059	89	89
1144	ENSG00000071082	RPL31	0.714465	89	89
1145	ENSG00000071127	WDR1	0.0666286	89	89
1146	ENSG00000071189	SNX13	0.168952	89	89
1147	ENSG00000071203	MS4A12	0.91737	47	131
1148	ENSG00000071205	ARHGAP10	0.18624	89	89
1149	ENSG00000071242	RPS6KA2	0.650298	89	89
1150	ENSG00000071243	ING3	0.242532	89	89
1151	ENSG00000071246	VASH1	0.000586229	89	89
1152	ENSG00000071282	LMCD1	0.393712	89	89
1153	ENSG00000071462	BUD23	0.238947	89	89
1154	ENSG00000071537	SEL1L	0.00536082	89	89
1155	ENSG00000071539	TRIP13	0.10584	89	89
1156	ENSG00000071553	ATP6AP1	0.826056	89	89
1157	ENSG00000071564	TCF3	0.524649	89	89
1158	ENSG00000071575	TRIB2	0.0739246	89	89
1159	ENSG00000071626	DAZAP1	0.853451	89	89
1160	ENSG00000071655	MBD3	0.0131904	89	89
1161	ENSG00000071677	PRLH	0.829939	76	102
1162	ENSG00000071794	HLTF	0.0840992	89	89
1163	ENSG00000071859	FAM50A	0.178288	89	89
1164	ENSG00000071889	FAM3A	0.788841	89	89
1165	ENSG00000071894	CPSF1	0.266491	89	89
1166	ENSG00000071909	MYO3B	0.620166	89	89
1167	ENSG00000071967	CYBRD1	0.57586	89	89
1168	ENSG00000071991	CDH19	0.389743	89	89
1169	ENSG00000071994	PDCD2	0.990392	89	89
1170	ENSG00000072041	SLC6A15	0.231461	89	89
1171	ENSG00000072042	RDH11	0.73362	89	89
1172	ENSG00000072062	PRKACA	0.417825	89	89
1173	ENSG00000072071	ADGRL1	0.0781826	89	89
1174	ENSG00000072080	SPP2	0.234306	56	122
1175	ENSG00000072110	ACTN1	0.205309	89	89
1176	ENSG00000072121	ZFYVE26	0.860488	89	89
1177	ENSG00000072133	RPS6KA6	0.77739	89	89
1178	ENSG00000072134	EPN2	0.179244	89	89
1179	ENSG00000072135	PTPN18	0.795105	89	89
1180	ENSG00000072163	LIMS2	0.104101	89	89
1181	ENSG00000072182	ASIC4	0.174566	89	89
1182	ENSG00000072195	SPEG	0.0944063	89	89
1183	ENSG00000072201	LNX1	0.912983	89	89
1184	ENSG00000072210	ALDH3A2	0.855218	89	89
1185	ENSG00000072274	TFRC	0.438434	89	89
1186	ENSG00000072310	SREBF1	0.167084	89	89
1187	ENSG00000072315	TRPC5	0.0481596	89	89
1188	ENSG00000072364	AFF4	0.0452043	89	89
1189	ENSG00000072401	UBE2D1	0.122527	89	89
1190	ENSG00000072415	PALS1	0.000692951	89	89
1191	ENSG00000072422	RHOBTB1	0.0782253	89	89
1192	ENSG00000072501	SMC1A	0.0391746	89	89
1193	ENSG00000072506	HSD17B10	0.886421	89	89
1194	ENSG00000072518	MARK2	0.0180403	89	89
1195	ENSG00000072571	HMMR	0.00511462	89	89
1196	ENSG00000072609	CHFR	0.0450989	89	89
1197	ENSG00000072657	TRHDE	0.157361	89	89
1198	ENSG00000072682	P4HA2	0.127791	89	89
1199	ENSG00000072694	FCGR2B	0.569326	89	89
1200	ENSG00000072736	NFATC3	0.187512	89	89
1201	ENSG00000072756	TRNT1	0.0284278	89	89
1202	ENSG00000072778	ACADVL	0.51618	89	89
1203	ENSG00000072786	STK10	0.852523	89	89
1204	ENSG00000072803	FBXW11	0.0941389	89	89
1205	ENSG00000072818	ACAP1	0.11569	89	89
1206	ENSG00000072832	CRMP1	0.0576887	89	89
1207	ENSG00000072840	EVC	0.425156	89	89
1208	ENSG00000072849	DERL2	0.322665	89	89
1209	ENSG00000072858	SIDT1	0.721914	89	89
1210	ENSG00000072864	NDE1	0.0361766	89	89
1211	ENSG00000072952	IRAG1	0.359926	89	89
1212	ENSG00000072954	TMEM38A	0.106096	89	89
1213	ENSG00000072958	AP1M1	0.436381	89	89
1214	ENSG00000073008	PVR	0.494687	89	89
1215	ENSG00000073050	XRCC1	0.463646	89	89
1216	ENSG00000073060	SCARB1	0.334902	89	89
1217	ENSG00000073067	CYP2W1	0.641907	89	89
1218	ENSG00000073111	MCM2	0.0092766	89	89
1219	ENSG00000073146	MOV10L1	0.44771	89	89
1220	ENSG00000073150	PANX2	0.576894	89	89
1221	ENSG00000073169	SELENOO	0.16611	89	89
1222	ENSG00000073282	TP63	0.132832	89	89
1223	ENSG00000073331	ALPK1	0.175803	89	89
1224	ENSG00000073350	LLGL2	0.472911	89	89
1225	ENSG00000073417	PDE8A	0.196092	89	89
1226	ENSG00000073464	CLCN4	0.878254	89	89
1227	ENSG00000073536	NLE1	0.259595	89	89
1228	ENSG00000073578	SDHA	0.926329	89	89
1229	ENSG00000073584	SMARCE1	0.00607644	89	89
1230	ENSG00000073598	FNDC8	0.742051	89	89
1231	ENSG00000073605	GSDMB	0.0361291	89	89
1232	ENSG00000073614	KDM5A	0.013722	89	89
1233	ENSG00000073670	ADAM11	0.0274762	89	89
1234	ENSG00000073711	PPP2R3A	0.0132261	89	89
1235	ENSG00000073712	FERMT2	0.36378	89	89
1236	ENSG00000073734	ABCB11	0.371917	89	89
1237	ENSG00000073737	DHRS9	0.0124385	89	89
1238	ENSG00000073754	CD5L	0.358797	89	89
1239	ENSG00000073756	PTGS2	0.0917511	89	89
1240	ENSG00000073792	IGF2BP2	0.00377358	89	89
1241	ENSG00000073803	MAP3K13	0.00148629	89	89
1242	ENSG00000073849	ST6GAL1	0.50954	89	89
1243	ENSG00000073861	TBX21	0.892432	89	89
1244	ENSG00000073905	VDAC1P1	0.193014	89	89
1245	ENSG00000073910	FRY	0.257488	89	89
1246	ENSG00000073921	PICALM	0.0198945	89	89
1247	ENSG00000073969	NSF	0.442449	89	89
1248	ENSG00000074047	GLI2	0.80467	89	89
1249	ENSG00000074054	CLASP1	0.424653	89	89
1250	ENSG00000074071	MRPS34	0.159466	89	89
1251	ENSG00000074181	NOTCH3	0.699978	89	89
1252	ENSG00000074201	CLNS1A	0.00601608	89	89
1253	ENSG00000074211	PPP2R2C	0.46879	89	89
1254	ENSG00000074219	TEAD2	0.414539	89	89
1255	ENSG00000074266	EED	0.15791	89	89
1256	ENSG00000074276	CDHR2	0.0788505	89	89
1257	ENSG00000074317	SNCB	0.0293139	89	89
1258	ENSG00000074319	TSG101	0.00588055	89	89
1259	ENSG00000074356	NCBP3	0.00200251	89	89
1260	ENSG00000074370	ATP2A3	0.0973817	89	89
1261	ENSG00000074410	CA12	0.000374175	89	89
1262	ENSG00000074416	MGLL	0.000902592	89	89
1263	ENSG00000074527	NTN4	0.265263	89	89
1264	ENSG00000074582	BCS1L	0.600834	89	89
1265	ENSG00000074590	NUAK1	0.787297	89	89
1266	ENSG00000074603	DPP8	0.0584126	89	89
1267	ENSG00000074621	SLC24A1	0.723433	89	89
1268	ENSG00000074657	ZNF532	0.21103	89	89
1269	ENSG00000074660	SCARF1	0.00234379	89	89
1270	ENSG00000074695	LMAN1	0.0724574	89	89
1271	ENSG00000074696	HACD3	0.12247	89	89
1272	ENSG00000074706	IPCEF1	0.0777886	89	89
1273	ENSG00000074755	ZZEF1	0.0192833	89	89
1274	ENSG00000074771	NOX3	0.201776	22	156
1275	ENSG00000074800	ENO1	0.078177	89	89
1276	ENSG00000074803	SLC12A1	0.000698848	89	89
1277	ENSG00000074842	MYDGF	0.289839	89	89
1278	ENSG00000074855	ANO8	0.608392	89	89
1279	ENSG00000074935	TUBE1	0.0401817	89	89
1280	ENSG00000074964	ARHGEF10L	0.762786	89	89
1281	ENSG00000074966	TXK	0.744082	89	89
1282	ENSG00000075035	WSCD2	0.864471	89	89
1283	ENSG00000075043	KCNQ2	0.486827	89	89
1284	ENSG00000075073	TACR2	0.0253923	89	89
1285	ENSG00000075089	ACTR6	0.360237	89	89
1286	ENSG00000075131	TIPIN	0.709767	89	89
1287	ENSG00000075142	SRI	0.00638715	89	89
1288	ENSG00000075151	EIF4G3	0.705609	89	89
1289	ENSG00000075188	NUP37	0.0271861	89	89
1290	ENSG00000075213	SEMA3A	0.194655	89	89
1291	ENSG00000075218	GTSE1	4.54836e-05	89	89
1292	ENSG00000075223	SEMA3C	0.00558655	89	89
1293	ENSG00000075234	TTC38	0.852864	89	89
1294	ENSG00000075239	ACAT1	0.14541	89	89
1295	ENSG00000075240	GRAMD4	0.158292	89	89
1296	ENSG00000075275	CELSR1	0.0217259	89	89
1297	ENSG00000075290	WNT8B	0.0797446	89	89
1298	ENSG00000075292	ZNF638	0.627567	89	89
1299	ENSG00000075303	SLC25A40	0.0236757	89	89
1300	ENSG00000075336	TIMM21	0.317994	89	89
1301	ENSG00000075340	ADD2	0.0467723	89	89
1302	ENSG00000075388	FGF4	0.615588	30	148
1303	ENSG00000075391	RASAL2	0.0728656	89	89
1304	ENSG00000075399	VPS9D1	0.301274	89	89
1305	ENSG00000075407	ZNF37A	0.318149	89	89
1306	ENSG00000075413	MARK3	0.45099	89	89
1307	ENSG00000075415	SLC25A3	0.735684	89	89
1308	ENSG00000075420	FNDC3B	0.0120782	89	89
1309	ENSG00000075426	FOSL2	0.467614	89	89
1310	ENSG00000075429	CACNG5	0.0539126	89	89
1311	ENSG00000075461	CACNG4	0.29044	89	89
1312	ENSG00000075539	FRYL	0.0117712	89	89
1313	ENSG00000075568	TMEM131	0.216056	89	89
1314	ENSG00000075618	FSCN1	0.700865	89	89
1315	ENSG00000075624	ACTB	0.475143	89	89
1316	ENSG00000075643	MOCOS	0.00100029	89	89
1317	ENSG00000075651	PLD1	0.969652	89	89
1318	ENSG00000075673	ATP12A	0.203201	89	89
1319	ENSG00000075702	WDR62	0.172382	89	89
1320	ENSG00000075711	DLG1	0.0087366	89	89
1321	ENSG00000075785	RAB7A	0.00153758	89	89
1322	ENSG00000075790	BCAP29	0.381059	89	89
1323	ENSG00000075826	SEC31B	0.00710385	89	89
1324	ENSG00000075856	SART3	0.826244	89	89
1325	ENSG00000075884	ARHGAP15	0.66218	89	89
1326	ENSG00000075886	TUBA3D	0.00795542	89	89
1327	ENSG00000075891	PAX2	0.246116	89	89
1328	ENSG00000075914	EXOSC7	0.0211247	89	89
1329	ENSG00000075945	KIFAP3	0.112337	89	89
1330	ENSG00000075975	MKRN2	0.441459	89	89
1331	ENSG00000076003	MCM6	0.0756065	89	89
1332	ENSG00000076043	REXO2	0.100999	89	89
1333	ENSG00000076053	RBM7	0.000322556	89	89
1334	ENSG00000076067	RBMS2	0.253119	89	89
1335	ENSG00000076108	BAZ2A	0.121819	89	89
1336	ENSG00000076201	PTPN23	0.390096	89	89
1337	ENSG00000076242	MLH1	0.408557	89	89
1338	ENSG00000076248	UNG	0.00376106	89	89
1339	ENSG00000076258	FMO4	0.72068	89	89
1340	ENSG00000076321	KLHL20	0.781117	89	89
1341	ENSG00000076344	RGS11	0.0207149	89	89
1342	ENSG00000076351	SLC46A1	0.711214	89	89
1343	ENSG00000076356	PLXNA2	0.689169	89	89
1344	ENSG00000076382	SPAG5	0.0176798	89	89
1345	ENSG00000076513	ANKRD13A	0.747909	89	89
1346	ENSG00000076554	TPD52	0.173775	89	89
1347	ENSG00000076555	ACACB	0.128223	89	89
1348	ENSG00000076604	TRAF4	0.0362083	89	89
1349	ENSG00000076641	PAG1	0.608056	89	89
1350	ENSG00000076650	GPATCH1	0.643011	89	89
1351	ENSG00000076662	ICAM3	0.0423421	89	89
1352	ENSG00000076685	NT5C2	0.0529168	89	89
1353	ENSG00000076706	MCAM	0.646619	89	89
1354	ENSG00000076716	GPC4	0.210015	89	89
1355	ENSG00000076770	MBNL3	0.00781107	89	89
1356	ENSG00000076826	CAMSAP3	0.310176	89	89
1357	ENSG00000076864	RAP1GAP	0.442941	89	89
1358	ENSG00000076924	XAB2	0.162766	89	89
1359	ENSG00000076928	ARHGEF1	0.0669288	89	89
1360	ENSG00000076944	STXBP2	0.186683	89	89
1361	ENSG00000076984	MAP2K7	0.565718	89	89
1362	ENSG00000077009	NMRK2	0.920374	88	90
1363	ENSG00000077044	DGKD	0.977443	89	89
1364	ENSG00000077063	CTTNBP2	0.53205	89	89
1365	ENSG00000077080	ACTL6B	0.052955	89	89
1366	ENSG00000077092	RARB	0.989264	89	89
1367	ENSG00000077097	TOP2B	0.249671	89	89
1368	ENSG00000077147	TM9SF3	0.00735338	89	89
1369	ENSG00000077150	NFKB2	0.316281	89	89
1370	ENSG00000077152	UBE2T	0.0325807	89	89
1371	ENSG00000077157	PPP1R12B	0.146511	89	89
1372	ENSG00000077232	DNAJC10	0.2394	89	89
1373	ENSG00000077235	GTF3C1	0.0277824	89	89
1374	ENSG00000077238	IL4R	0.152582	89	89
1375	ENSG00000077254	USP33	0.458167	89	89
1376	ENSG00000077264	PAK3	0.956388	89	89
1377	ENSG00000077274	CAPN6	0.943092	89	89
1378	ENSG00000077279	DCX	0.0628792	89	89
1379	ENSG00000077312	SNRPA	0.469442	89	89
1380	ENSG00000077327	SPAG6	0.374699	89	89
1381	ENSG00000077348	EXOSC5	0.127739	89	89
1382	ENSG00000077380	DYNC1I2	0.0283284	89	89
1383	ENSG00000077420	APBB1IP	0.377698	89	89
1384	ENSG00000077454	LRCH4	0.086633	89	89
1385	ENSG00000077458	FAM76B	0.846691	89	89
1386	ENSG00000077463	SIRT6	0.834	89	89
1387	ENSG00000077498	TYR	0.00343496	89	89
1388	ENSG00000077514	POLD3	0.00120478	89	89
1389	ENSG00000077522	ACTN2	0.774986	89	89
1390	ENSG00000077549	CAPZB	0.735407	89	89
1391	ENSG00000077585	GPR137B	0.48078	89	89
1392	ENSG00000077616	NAALAD2	0.162509	89	89
1393	ENSG00000077684	JADE1	0.780821	89	89
1394	ENSG00000077713	SLC25A43	0.0146342	89	89
1395	ENSG00000077721	UBE2A	0.0655379	89	89
1396	ENSG00000077782	FGFR1	0.0596721	89	89
1397	ENSG00000077800	FKBP6	0.692694	89	89
1398	ENSG00000077935	SMC1B	0.194652	89	89
1399	ENSG00000077942	FBLN1	0.172306	89	89
1400	ENSG00000077943	ITGA8	0.328117	89	89
1401	ENSG00000077984	CST7	0.62608	89	89
1402	ENSG00000078018	MAP2	0.320848	89	89
1403	ENSG00000078043	PIAS2	0.0283767	89	89
1404	ENSG00000078053	AMPH	0.0685055	89	89
1405	ENSG00000078061	ARAF	0.731372	89	89
1406	ENSG00000078070	MCCC1	0.787378	89	89
1407	ENSG00000078081	LAMP3	0.972565	89	89
1408	ENSG00000078098	FAP	0.935536	89	89
1409	ENSG00000078114	NEBL	0.0126048	89	89
1410	ENSG00000078124	ACER3	0.641307	89	89
1411	ENSG00000078140	UBE2K	0.00056689	89	89
1412	ENSG00000078142	PIK3C3	0.559592	89	89
1413	ENSG00000078177	N4BP2	0.431203	89	89
1414	ENSG00000078237	TIGAR	0.394494	89	89
1415	ENSG00000078246	TULP3	0.759	89	89
1416	ENSG00000078269	SYNJ2	0.891274	89	89
1417	ENSG00000078295	ADCY2	0.307903	89	89
1418	ENSG00000078304	PPP2R5C	0.468795	89	89
1419	ENSG00000078319	PMS2P1	0.4148	89	89
1420	ENSG00000078328	RBFOX1	0.462574	89	89
1421	ENSG00000078369	GNB1	0.102353	89	89
1422	ENSG00000078399	HOXA9	0.166725	89	89
1423	ENSG00000078401	EDN1	0.808538	89	89
1424	ENSG00000078403	MLLT10	0.808277	89	89
1425	ENSG00000078487	ZCWPW1	0.023214	89	89
1426	ENSG00000078549	ADCYAP1R1	0.881704	89	89
1427	ENSG00000078579	FGF20	0.839694	89	89
1428	ENSG00000078589	P2RY10	0.260352	89	89
1429	ENSG00000078596	ITM2A	0.00740405	89	89
1430	ENSG00000078618	NRDC	0.00396608	89	89
1431	ENSG00000078668	VDAC3	0.246735	89	89
1432	ENSG00000078674	PCM1	0.703134	89	89
1433	ENSG00000078687	TNRC6C	0.00134106	89	89
1434	ENSG00000078699	CBFA2T2	0.000511802	89	89
1435	ENSG00000078725	BRINP1	0.0214109	89	89
1436	ENSG00000078747	ITCH	2.28579e-05	89	89
1437	ENSG00000078795	PKD2L2	0.32812	89	89
1438	ENSG00000078804	TP53INP2	0.266089	89	89
1439	ENSG00000078808	SDF4	0.388417	89	89
1440	ENSG00000078814	MYH7B	0.137609	89	89
1441	ENSG00000078898	BPIFB2	0.0480032	81	97
1442	ENSG00000078900	TP73	0.346685	89	89
1443	ENSG00000078902	TOLLIP	0.181608	89	89
1444	ENSG00000078967	UBE2D4	0.756371	89	89
1445	ENSG00000079101	CLUL1	0.251743	89	89
1446	ENSG00000079102	RUNX1T1	0.1665	89	89
1447	ENSG00000079112	CDH17	0.991609	89	89
1448	ENSG00000079134	THOC1	0.597357	89	89
1449	ENSG00000079150	FKBP7	0.983691	89	89
1450	ENSG00000079156	OSBPL6	0.624631	89	89
1451	ENSG00000079215	SLC1A3	0.777731	89	89
1452	ENSG00000079246	XRCC5	0.0332839	89	89
1453	ENSG00000079257	LXN	0.983888	89	89
1454	ENSG00000079263	SP140	0.906535	89	89
1455	ENSG00000079277	MKNK1	0.666678	89	89
1456	ENSG00000079308	TNS1	0.861884	89	89
1457	ENSG00000079313	REXO1	0.284902	89	89
1458	ENSG00000079332	SAR1A	0.125345	89	89
1459	ENSG00000079335	CDC14A	0.93675	89	89
1460	ENSG00000079337	RAPGEF3	0.286588	89	89
1461	ENSG00000079385	CEACAM1	0.350775	89	89
1462	ENSG00000079387	SENP1	0.128311	89	89
1463	ENSG00000079393	DUSP13B	0.484307	89	89
1464	ENSG00000079432	CIC	0.0131024	89	89
1465	ENSG00000079435	LIPE	0.0136443	89	89
1466	ENSG00000079459	FDFT1	0.00583548	89	89
1467	ENSG00000079462	PAFAH1B3	0.0275021	89	89
1468	ENSG00000079482	OPHN1	0.666365	89	89
1469	ENSG00000079557	AFM	0.565187	89	89
1470	ENSG00000079616	KIF22	0.000869714	89	89
1471	ENSG00000079689	SCGN	0.22879	89	89
1472	ENSG00000079691	CARMIL1	0.126859	89	89
1473	ENSG00000079739	PGM1	0.0995527	89	89
1474	ENSG00000079785	DDX1	0.0198438	89	89
1475	ENSG00000079805	DNM2	0.0119207	89	89
1476	ENSG00000079819	EPB41L2	0.442404	89	89
1477	ENSG00000079841	RIMS1	0.587462	89	89
1478	ENSG00000079931	MOXD1	0.72801	89	89
1479	ENSG00000079950	STX7	0.726466	89	89
1480	ENSG00000079974	RABL2B	0.0218167	89	89
1481	ENSG00000079999	KEAP1	0.207446	89	89
1482	ENSG00000080007	DDX43	0.511857	89	89
1483	ENSG00000080031	PTPRH	0.234491	89	89
1484	ENSG00000080166	DCT	0.165784	89	89
1485	ENSG00000080189	SLC35C2	0.225306	89	89
1486	ENSG00000080200	CRYBG3	0.715413	89	89
1487	ENSG00000080224	EPHA6	0.466568	89	89
1488	ENSG00000080293	SCTR	0.927502	89	89
1489	ENSG00000080298	RFX3	0.07788	89	89
1490	ENSG00000080345	RIF1	0.00668683	89	89
1491	ENSG00000080371	RAB21	0.330352	89	89
1492	ENSG00000080493	SLC4A4	0.985554	89	89
1493	ENSG00000080503	SMARCA2	0.0954073	89	89
1494	ENSG00000080511	RDH8	0.81353	89	89
1495	ENSG00000080546	SESN1	0.00357912	89	89
1496	ENSG00000080561	MID2	0.402232	89	89
1497	ENSG00000080572	DNAAF6	0.48241	80	98
1498	ENSG00000080573	COL5A3	0.25599	89	89
1499	ENSG00000080603	SRCAP	0.469125	89	89
1500	ENSG00000080608	PUM3	0.296801	89	89
1501	ENSG00000080618	CPB2	0.912757	89	89
1502	ENSG00000080644	CHRNA3	0.894807	89	89
1503	ENSG00000080709	KCNN2	0.780013	89	89
1504	ENSG00000080802	CNOT4	0.10086	89	89
1505	ENSG00000080815	PSEN1	0.0016869	89	89
1506	ENSG00000080819	CPOX	0.193052	89	89
1507	ENSG00000080822	CLDND1	0.515008	89	89
1508	ENSG00000080823	MOK	0.271416	89	89
1509	ENSG00000080824	HSP90AA1	0.0309823	89	89
1510	ENSG00000080839	RBL1	0.0856994	89	89
1511	ENSG00000080845	DLGAP4	0.270433	89	89
1512	ENSG00000080854	IGSF9B	0.82424	89	89
1513	ENSG00000080910	CFHR2	0.799722	40	138
1514	ENSG00000080947	CROCCP3	0.00992431	89	89
1515	ENSG00000080986	NDC80	0.0524367	89	89
1516	ENSG00000081014	AP4E1	0.982212	89	89
1517	ENSG00000081019	RSBN1	0.94415	89	89
1518	ENSG00000081026	MAGI3	0.238452	89	89
1519	ENSG00000081041	CXCL2	0.452089	89	89
1520	ENSG00000081051	AFP	0.548996	89	89
1521	ENSG00000081052	COL4A4	0.0969994	89	89
1522	ENSG00000081059	TCF7	0.684216	89	89
1523	ENSG00000081087	OSTM1	0.0960555	89	89
1524	ENSG00000081138	CDH7	0.0715305	89	89
1525	ENSG00000081148	IMPG2	0.0611065	89	89
1526	ENSG00000081154	PCNP	0.0950108	89	89
1527	ENSG00000081177	EXD2	0.959316	89	89
1528	ENSG00000081181	ARG2	0.140711	89	89
1529	ENSG00000081189	MEF2C	0.224217	89	89
1530	ENSG00000081237	PTPRC	0.502008	89	89
1531	ENSG00000081248	CACNA1S	0.183361	89	89
1532	ENSG00000081277	PKP1	0.0474031	89	89
1533	ENSG00000081307	UBA5	0.0120007	89	89
1534	ENSG00000081320	STK17B	0.49939	89	89
1535	ENSG00000081377	CDC14B	0.0357497	89	89
1536	ENSG00000081386	ZNF510	0.583966	89	89
1537	ENSG00000081479	LRP2	0.532172	89	89
1538	ENSG00000081665	ZNF506	0.325514	89	89
1539	ENSG00000081692	JMJD4	0.21701	89	89
1540	ENSG00000081721	DUSP12	0.86633	89	89
1541	ENSG00000081760	AACS	0.554892	89	89
1542	ENSG00000081791	DELE1	0.300847	89	89
1543	ENSG00000081800	SLC13A1	0.868005	89	89
1544	ENSG00000081803	CADPS2	0.149649	89	89
1545	ENSG00000081818	PCDHB4	0.0653407	89	89
1546	ENSG00000081842	PCDHA6	0.000612261	89	89
1547	ENSG00000081853	PCDHGA2	0.755846	89	89
1548	ENSG00000081870	IFT25	0.819918	89	89
1549	ENSG00000081913	PHLPP1	0.35488	89	89
1550	ENSG00000081923	ATP8B1	0.0130291	89	89
1551	ENSG00000081985	IL12RB2	0.55188	89	89
1552	ENSG00000082014	SMARCD3	0.43695	89	89
1553	ENSG00000082068	WDR70	0.534907	89	89
1554	ENSG00000082074	FYB1	0.997662	89	89
1555	ENSG00000082126	MPP4	0.897326	89	89
1556	ENSG00000082146	STRADB	0.743163	89	89
1557	ENSG00000082153	BZW1	0.00729867	89	89
1558	ENSG00000082175	PGR	0.160215	89	89
1559	ENSG00000082196	C1QTNF3	0.234906	89	89
1560	ENSG00000082212	ME2	0.637098	89	89
1561	ENSG00000082213	C5orf22	0.00316577	89	89
1562	ENSG00000082258	CCNT2	0.360064	89	89
1563	ENSG00000082269	FAM135A	0.16095	89	89
1564	ENSG00000082293	COL19A1	0.333692	89	89
1565	ENSG00000082397	EPB41L3	0.0704368	89	89
1566	ENSG00000082438	COBLL1	0.633086	89	89
1567	ENSG00000082458	DLG3	0.375308	89	89
1568	ENSG00000082482	KCNK2	0.833164	89	89
1569	ENSG00000082497	SERTAD4	0.0196955	89	89
1570	ENSG00000082512	TRAF5	0.189267	89	89
1571	ENSG00000082515	MRPL22	0.628681	89	89
1572	ENSG00000082516	GEMIN5	0.679143	89	89
1573	ENSG00000082556	OPRK1	0.650371	89	89
1574	ENSG00000082641	NFE2L1	0.642771	89	89
1575	ENSG00000082684	SEMA5B	0.00864482	89	89
1576	ENSG00000082701	GSK3B	2.89692e-05	89	89
1577	ENSG00000082781	ITGB5	0.000472108	89	89
1578	ENSG00000082805	ERC1	0.810316	89	89
1579	ENSG00000082898	XPO1	0.0581604	89	89
1580	ENSG00000082929	LINC01587	0.447272	89	89
1581	ENSG00000082996	RNF13	0.00282389	89	89
1582	ENSG00000083067	TRPM3	0.545838	89	89
1583	ENSG00000083093	PALB2	9.44035e-06	89	89
1584	ENSG00000083097	DOP1A	0.0189458	89	89
1585	ENSG00000083099	LYRM2	0.331293	89	89
1586	ENSG00000083123	BCKDHB	0.646964	89	89
1587	ENSG00000083168	KAT6A	0.428164	89	89
1588	ENSG00000083223	TUT7	0.00946386	89	89
1589	ENSG00000083290	ULK2	0.0252829	89	89
1590	ENSG00000083307	GRHL2	0.00473466	89	89
1591	ENSG00000083312	TNPO1	0.326476	89	89
1592	ENSG00000083444	PLOD1	0.285092	89	89
1593	ENSG00000083454	P2RX5	0.475846	89	89
1594	ENSG00000083457	ITGAE	0.00194485	89	89
1595	ENSG00000083520	DIS3	0.0024988	89	89
1596	ENSG00000083535	PIBF1	0.0392161	89	89
1597	ENSG00000083544	TDRD3	0.565276	89	89
1598	ENSG00000083622	0	0.0635597	89	89
1599	ENSG00000083635	NUFIP1	0.50148	89	89
1600	ENSG00000083642	PDS5B	0.552717	89	89
1601	ENSG00000083720	OXCT1	0.320137	89	89
1602	ENSG00000083750	RRAGB	0.317609	89	89
1603	ENSG00000083782	EPYC	0.0735255	89	89
1604	ENSG00000083799	CYLD	0.203682	89	89
1605	ENSG00000083807	SLC27A5	0.302173	89	89
1606	ENSG00000083812	ZNF324	0.00368365	89	89
1607	ENSG00000083814	ZNF671	0.0112977	89	89
1608	ENSG00000083817	ZNF416	0.855707	89	89
1609	ENSG00000083828	ZNF586	0.356105	89	89
1610	ENSG00000083838	ZNF446	0.012491	89	89
1611	ENSG00000083844	ZNF264	0.220249	89	89
1612	ENSG00000083845	RPS5	0.337681	89	89
1613	ENSG00000083857	FAT1	0.000542886	89	89
1614	ENSG00000083896	YTHDC1	0.526939	89	89
1615	ENSG00000083937	CHMP2B	0.000123879	89	89
1616	ENSG00000084070	SMAP2	0.0202237	89	89
1617	ENSG00000084072	PPIE	0.83286	89	89
1618	ENSG00000084073	ZMPSTE24	0.00863462	89	89
1619	ENSG00000084090	STARD7	0.917157	89	89
1620	ENSG00000084092	NOA1	0.0495645	89	89
1621	ENSG00000084093	REST	0.120782	89	89
1622	ENSG00000084110	HAL	0.125426	89	89
1623	ENSG00000084112	SSH1	0.903274	89	89
1624	ENSG00000084207	GSTP1	0.00979593	89	89
1625	ENSG00000084234	APLP2	0.00609718	89	89
1626	ENSG00000084444	FAM234B	0.631062	89	89
1627	ENSG00000084453	SLCO1A2	0.769693	89	89
1628	ENSG00000084463	WBP11	0.181238	89	89
1629	ENSG00000084623	EIF3I	0.0703288	89	89
1630	ENSG00000084628	NKAIN1	0.131263	89	89
1631	ENSG00000084636	COL16A1	0.365654	89	89
1632	ENSG00000084652	TXLNA	0.324983	89	89
1633	ENSG00000084674	APOB	0.341906	89	89
1634	ENSG00000084676	NCOA1	0.227157	89	89
1635	ENSG00000084693	AGBL5	0.739201	89	89
1636	ENSG00000084710	EFR3B	0.00373996	89	89
1637	ENSG00000084731	KIF3C	0.520959	89	89
1638	ENSG00000084733	RAB10	4.29182e-05	89	89
1639	ENSG00000084734	GCKR	0.703594	89	89
1640	ENSG00000084754	HADHA	0.771522	89	89
1641	ENSG00000084764	MAPRE3	0.415339	89	89
1642	ENSG00000084774	CAD	0.82305	89	89
1643	ENSG00000085063	CD59	0.00157245	89	89
1644	ENSG00000085117	CD82	0.0144904	89	89
1645	ENSG00000085185	BCORL1	0.355843	89	89
1646	ENSG00000085224	ATRX	0.482869	89	89
1647	ENSG00000085231	AK6	0.629289	89	89
1648	ENSG00000085265	FCN1	0.920715	89	89
1649	ENSG00000085274	MYNN	0.0518292	89	89
1650	ENSG00000085276	MECOM	0.0159937	89	89
1651	ENSG00000085365	SCAMP1	0.00437072	89	89
1652	ENSG00000085377	PREP	0.851031	89	89
1653	ENSG00000085382	HACE1	0.0109279	89	89
1654	ENSG00000085415	SEH1L	0.175913	89	89
1655	ENSG00000085433	WDR47	0.524445	89	89
1656	ENSG00000085449	WDFY1	0.0035191	89	89
1657	ENSG00000085465	OVGP1	0.46487	89	89
1658	ENSG00000085491	SLC25A24	0.020677	89	89
1659	ENSG00000085511	MAP3K4	0.0292513	89	89
1660	ENSG00000085514	PILRA	0.403701	89	89
1661	ENSG00000085552	IGSF9	0.0431989	89	89
1662	ENSG00000085563	ABCB1	0.00738776	89	89
1663	ENSG00000085644	ZNF213	0.774734	89	89
1664	ENSG00000085662	AKR1B1	0.487784	89	89
1665	ENSG00000085719	CPNE3	0.00509539	89	89
1666	ENSG00000085721	RRN3	0.0151297	89	89
1667	ENSG00000085733	CTTN	0.00202657	89	89
1668	ENSG00000085741	WNT11	0.909735	89	89
1669	ENSG00000085760	MTIF2	0.00288314	89	89
1670	ENSG00000085788	DDHD2	0.633828	89	89
1671	ENSG00000085831	TTC39A	0.555928	89	89
1672	ENSG00000085832	EPS15	0.641536	89	89
1673	ENSG00000085840	ORC1	0.037274	89	89
1674	ENSG00000085871	MGST2	0.893436	89	89
1675	ENSG00000085872	CHERP	0.374611	89	89
1676	ENSG00000085978	ATG16L1	0.0381224	89	89
1677	ENSG00000085982	USP40	0.275892	89	89
1678	ENSG00000085998	POMGNT1	0.204808	89	89
1679	ENSG00000085999	RAD54L	0.00755981	89	89
1680	ENSG00000086015	MAST2	0.681956	89	89
1681	ENSG00000086061	DNAJA1	0.481475	89	89
1682	ENSG00000086062	B4GALT1	0.00106639	89	89
1683	ENSG00000086065	CHMP5	0.300154	89	89
1684	ENSG00000086102	NFX1	0.327148	89	89
1685	ENSG00000086159	AQP6	0.818151	89	89
1686	ENSG00000086189	DIMT1	0.62509	89	89
1687	ENSG00000086200	IPO11	0.859001	89	89
1688	ENSG00000086205	FOLH1	0.369121	89	89
1689	ENSG00000086232	EIF2AK1	0.0651347	89	89
1690	ENSG00000086288	NME8	0.651459	89	89
1691	ENSG00000086289	EPDR1	0.751185	89	89
1692	ENSG00000086300	SNX10	0.308641	89	89
1693	ENSG00000086475	SEPHS1	0.713045	89	89
1694	ENSG00000086504	MRPL28	0.79183	89	89
1695	ENSG00000086506	HBQ1	0.878259	89	89
1696	ENSG00000086544	ITPKC	0.0515423	89	89
1697	ENSG00000086548	CEACAM6	0.0563109	89	89
1698	ENSG00000086570	FAT2	0.5121	89	89
1699	ENSG00000086589	RBM22	0.200368	89	89
1700	ENSG00000086598	TMED2	0.0270147	89	89
1701	ENSG00000086619	ERO1B	0.315657	89	89
1702	ENSG00000086666	ZFAND6	0.37113	89	89
1703	ENSG00000086696	HSD17B2	0.262665	89	89
1704	ENSG00000086712	TXLNG	0.667278	89	89
1705	ENSG00000086717	PPEF1	0.509225	89	89
1706	ENSG00000086730	LAT2	0.852082	89	89
1707	ENSG00000086758	HUWE1	0.260212	89	89
1708	ENSG00000086827	ZW10	0.00693534	89	89
1709	ENSG00000086848	ALG9	0.285479	89	89
1710	ENSG00000086967	MYBPC2	0.454042	89	89
1711	ENSG00000086991	NOX4	0.215092	89	89
1712	ENSG00000087008	ACOX3	0.769714	89	89
1713	ENSG00000087053	MTMR2	0.0130085	89	89
1714	ENSG00000087074	PPP1R15A	0.793498	89	89
1715	ENSG00000087076	HSD17B14	0.0740585	89	89
1716	ENSG00000087077	TRIP6	0.340241	89	89
1717	ENSG00000087085	ACHE	0.193753	89	89
1718	ENSG00000087086	FTL	0.869302	89	89
1719	ENSG00000087087	SRRT	0.0289666	89	89
1720	ENSG00000087088	BAX	0.773445	89	89
1721	ENSG00000087095	NLK	0.974513	89	89
1722	ENSG00000087111	PIGS	0.041353	89	89
1723	ENSG00000087116	ADAMTS2	0.538113	89	89
1724	ENSG00000087128	TMPRSS11E	0.270085	89	89
1725	ENSG00000087152	ATXN7L3	0.0858	89	89
1726	ENSG00000087157	PGS1	0.00125127	89	89
1727	ENSG00000087191	PSMC5	0.925152	89	89
1728	ENSG00000087206	UIMC1	0.13784	89	89
1729	ENSG00000087237	CETP	0.100301	89	89
1730	ENSG00000087245	MMP2	0.607707	89	89
1731	ENSG00000087250	MT3	0.330229	89	89
1732	ENSG00000087253	LPCAT2	0.00533506	89	89
1733	ENSG00000087258	GNAO1	0.0869883	89	89
1734	ENSG00000087263	OGFOD1	0.109601	89	89
1735	ENSG00000087266	SH3BP2	0.903109	89	89
1736	ENSG00000087269	NOP14	0.0713292	89	89
1737	ENSG00000087274	ADD1	0.0582804	89	89
1738	ENSG00000087299	L2HGDH	0.0762779	89	89
1739	ENSG00000087301	TXNDC16	0.2093	89	89
1740	ENSG00000087302	RTRAF	0.803136	89	89
1741	ENSG00000087303	NID2	0.566131	89	89
1742	ENSG00000087338	GMCL1	0.884225	89	89
1743	ENSG00000087365	SF3B2	0.0337018	89	89
1744	ENSG00000087448	KLHL42	0.217585	89	89
1745	ENSG00000087460	GNAS	0.514573	89	89
1746	ENSG00000087470	DNM1L	0.105132	89	89
1747	ENSG00000087494	PTHLH	0.0900146	89	89
1748	ENSG00000087495	PHACTR3	0.0570518	89	89
1749	ENSG00000087502	ERGIC2	5.28637e-05	89	89
1750	ENSG00000087510	TFAP2C	0.558452	89	89
1751	ENSG00000087586	AURKA	0.00263817	89	89
1752	ENSG00000087589	CASS4	0.417417	89	89
1753	ENSG00000087842	PIR	0.417032	89	89
1754	ENSG00000087884	AAMDC	0.326214	89	89
1755	ENSG00000087903	RFX2	0.00895108	89	89
1756	ENSG00000087995	METTL2A	0.226964	89	89
1757	ENSG00000088002	SULT2B1	0.293144	89	89
1758	ENSG00000088035	ALG6	0.216861	89	89
1759	ENSG00000088038	CNOT3	0.551931	89	89
1760	ENSG00000088053	GP6	0.321648	89	89
1761	ENSG00000088179	PTPN4	0.604162	89	89
1762	ENSG00000088205	DDX18	0.00406305	89	89
1763	ENSG00000088247	KHSRP	0.491793	89	89
1764	ENSG00000088256	GNA11	0.0791495	89	89
1765	ENSG00000088280	ASAP3	0.601661	89	89
1766	ENSG00000088298	EDEM2	0.104127	89	89
1767	ENSG00000088305	DNMT3B	0.132888	89	89
1768	ENSG00000088320	REM1	0.0145673	89	89
1769	ENSG00000088325	TPX2	0.000118753	89	89
1770	ENSG00000088340	FER1L4	0.300672	89	89
1771	ENSG00000088356	PDRG1	0.538945	89	89
1772	ENSG00000088367	EPB41L1	0.0544993	89	89
1773	ENSG00000088386	SLC15A1	0.543586	89	89
1774	ENSG00000088387	DOCK9	0.0185405	89	89
1775	ENSG00000088448	ANKRD10	0.29841	89	89
1776	ENSG00000088451	TGDS	0.334004	89	89
1777	ENSG00000088538	DOCK3	0.121666	89	89
1778	ENSG00000088543	C3orf18	0.0317093	89	89
1779	ENSG00000088682	COQ9	0.85813	89	89
1780	ENSG00000088726	TMEM40	0.0614441	89	89
1781	ENSG00000088727	KIF9	0.737112	89	89
1782	ENSG00000088756	ARHGAP28	0.0719256	89	89
1783	ENSG00000088766	CRLS1	0.272161	89	89
1784	ENSG00000088782	DEFB127	0.0092064	4	174
1785	ENSG00000088808	PPP1R13B	0.317768	89	89
1786	ENSG00000088812	ATRN	0.697433	89	89
1787	ENSG00000088826	SMOX	0.159352	89	89
1788	ENSG00000088827	SIGLEC1	0.323526	89	89
1789	ENSG00000088832	FKBP1A	0.0379363	89	89
1790	ENSG00000088833	NSFL1C	0.0175552	89	89
1791	ENSG00000088836	SLC4A11	0.0686427	89	89
1792	ENSG00000088854	DNAAF9	0.0737415	89	89
1793	ENSG00000088876	ZNF343	0.692758	89	89
1794	ENSG00000088881	EBF4	0.0240726	89	89
1795	ENSG00000088882	CPXM1	0.319656	89	89
1796	ENSG00000088888	MAVS	0.613894	89	89
1797	ENSG00000088899	LZTS3	0.656156	89	89
1798	ENSG00000088926	F11	0.692315	89	89
1799	ENSG00000088930	XRN2	0.00399793	89	89
1800	ENSG00000088970	KIZ	0.181586	89	89
1801	ENSG00000088986	DYNLL1	0.801896	89	89
1802	ENSG00000088992	TESC	0.0796219	89	89
1803	ENSG00000089006	SNX5	0.0791991	89	89
1804	ENSG00000089009	RPL6	0.274088	89	89
1805	ENSG00000089012	SIRPG	0.12669	89	89
1806	ENSG00000089022	MAPKAPK5	0.989719	89	89
1807	ENSG00000089041	P2RX7	0.186278	89	89
1808	ENSG00000089048	ESF1	0.249165	89	89
1809	ENSG00000089050	RBBP9	0.345196	89	89
1810	ENSG00000089053	ANAPC5	0.225401	89	89
1811	ENSG00000089057	SLC23A2	0.0394553	89	89
1812	ENSG00000089060	SLC8B1	0.416718	89	89
1813	ENSG00000089063	TMEM230	0.174697	89	89
1814	ENSG00000089091	DZANK1	0.391662	89	89
1815	ENSG00000089094	KDM2B	0.00188263	89	89
1816	ENSG00000089101	CFAP61	0.0510468	89	89
1817	ENSG00000089116	LHX5	0.734512	89	89
1818	ENSG00000089123	TASP1	0.884732	89	89
1819	ENSG00000089127	OAS1	0.124479	89	89
1820	ENSG00000089154	GCN1	0.364635	89	89
1821	ENSG00000089157	RPLP0	0.307171	89	89
1822	ENSG00000089159	PXN	0.0256613	89	89
1823	ENSG00000089163	SIRT4	0.0873174	89	89
1824	ENSG00000089169	RPH3A	0.0714388	89	89
1825	ENSG00000089177	KIF16B	0.0725178	89	89
1826	ENSG00000089195	TRMT6	0.0441226	89	89
1827	ENSG00000089199	CHGB	0.136087	89	89
1828	ENSG00000089220	PEBP1	0.0927638	89	89
1829	ENSG00000089225	TBX5	0.484361	89	89
1830	ENSG00000089234	BRAP	0.861351	89	89
1831	ENSG00000089248	ERP29	0.197754	89	89
1832	ENSG00000089250	NOS1	0.935871	89	89
1833	ENSG00000089280	FUS	0.0433596	89	89
1834	ENSG00000089289	IGBP1	0.0354797	89	89
1835	ENSG00000089327	FXYD5	0.301063	89	89
1836	ENSG00000089335	ZNF302	0.844665	89	89
1837	ENSG00000089351	GRAMD1A	0.133479	89	89
1838	ENSG00000089356	FXYD3	0.0954546	89	89
1839	ENSG00000089472	HEPH	0.287489	89	89
1840	ENSG00000089486	CDIP1	0.0015534	89	89
1841	ENSG00000089505	CMTM1	0.00925654	89	89
1842	ENSG00000089558	KCNH4	0.124508	89	89
1843	ENSG00000089597	GANAB	0.00366716	89	89
1844	ENSG00000089639	GMIP	0.0657744	89	89
1845	ENSG00000089682	RBM41	0.00426186	89	89
1846	ENSG00000089685	BIRC5	0.000631408	89	89
1847	ENSG00000089692	LAG3	0.376826	89	89
1848	ENSG00000089693	MLF2	0.629246	89	89
1849	ENSG00000089723	OTUB2	0.0341233	89	89
1850	ENSG00000089737	DDX24	0.12562	89	89
1851	ENSG00000089775	ZBTB25	0.0202386	89	89
1852	ENSG00000089818	NECAP1	0.934777	89	89
1853	ENSG00000089820	ARHGAP4	0.0095935	89	89
1854	ENSG00000089847	ANKRD24	0.140608	89	89
1855	ENSG00000089876	DHX32	4.19538e-05	89	89
1856	ENSG00000089902	RCOR1	0.00463859	89	89
1857	ENSG00000089916	GPATCH2L	0.441882	89	89
1858	ENSG00000090006	LTBP4	0.0388576	89	89
1859	ENSG00000090013	BLVRB	0.020898	89	89
1860	ENSG00000090020	SLC9A1	0.143603	89	89
1861	ENSG00000090054	SPTLC1	0.0116748	89	89
1862	ENSG00000090060	PAPOLA	0.112974	89	89
1863	ENSG00000090061	CCNK	0.00554727	89	89
1864	ENSG00000090097	PCBP4	0.804565	89	89
1865	ENSG00000090104	RGS1	0.501379	89	89
1866	ENSG00000090238	YPEL3	0.123083	89	89
1867	ENSG00000090263	MRPS33	0.289193	89	89
1868	ENSG00000090266	NDUFB2	0.286323	89	89
1869	ENSG00000090273	NUDC	0.838146	89	89
1870	ENSG00000090316	MAEA	0.413521	89	89
1871	ENSG00000090339	ICAM1	0.321446	89	89
1872	ENSG00000090372	STRN4	0.880726	89	89
1873	ENSG00000090376	IRAK3	0.311765	89	89
1874	ENSG00000090382	LYZ	0.226727	89	89
1875	ENSG00000090402	SI	0.23689	89	89
1876	ENSG00000090432	MUL1	0.553946	89	89
1877	ENSG00000090447	TFAP4	0.115154	89	89
1878	ENSG00000090470	PDCD7	0.880526	89	89
1879	ENSG00000090487	SPG21	0.0909402	89	89
1880	ENSG00000090512	FETUB	0.0349785	89	89
1881	ENSG00000090520	DNAJB11	0.171525	89	89
1882	ENSG00000090530	P3H2	0.00149637	89	89
1883	ENSG00000090534	THPO	0.42709	89	89
1884	ENSG00000090539	CHRD	0.0962087	89	89
1885	ENSG00000090554	FLT3LG	0.188104	89	89
1886	ENSG00000090565	RAB11FIP3	0.00160712	89	89
1887	ENSG00000090581	GNPTG	0.801388	89	89
1888	ENSG00000090612	ZNF268	0.569785	89	89
1889	ENSG00000090615	GOLGA3	0.385622	89	89
1890	ENSG00000090621	PABPC4	0.564957	89	89
1891	ENSG00000090659	CD209	0.767943	89	89
1892	ENSG00000090661	CERS4	0.00871027	89	89
1893	ENSG00000090674	MCOLN1	0.0812569	89	89
1894	ENSG00000090686	USP48	0.071847	89	89
1895	ENSG00000090776	EFNB1	0.0032556	89	89
1896	ENSG00000090857	PDPR	0.574493	89	89
1897	ENSG00000090861	AARS1	0.134452	89	89
1898	ENSG00000090863	GLG1	0.504708	89	89
1899	ENSG00000090889	KIF4A	0.0032561	89	89
1900	ENSG00000090905	TNRC6A	0.056534	89	89
1901	ENSG00000090924	PLEKHG2	0.602077	89	89
1902	ENSG00000090932	DLL3	0.340902	89	89
1903	ENSG00000090971	NAT14	0.469728	89	89
1904	ENSG00000090975	PITPNM2	0.410003	89	89
1905	ENSG00000090989	EXOC1	0.174386	89	89
1906	ENSG00000091009	RBM27	0.00442011	89	89
1907	ENSG00000091010	POU4F3	0.501817	89	89
1908	ENSG00000091039	OSBPL8	0.734698	89	89
1909	ENSG00000091073	DTX2	0.00565776	89	89
1910	ENSG00000091106	NLRC4	0.69918	89	89
1911	ENSG00000091127	PUS7	0.0122897	89	89
1912	ENSG00000091128	LAMB4	0.0960643	89	89
1913	ENSG00000091129	NRCAM	0.831362	89	89
1914	ENSG00000091136	LAMB1	0.832119	89	89
1915	ENSG00000091137	SLC26A4	0.967175	89	89
1916	ENSG00000091138	SLC26A3	0.891845	89	89
1917	ENSG00000091140	DLD	0.12631	89	89
1918	ENSG00000091157	WDR7	0.381597	89	89
1919	ENSG00000091164	TXNL1	0.332801	89	89
1920	ENSG00000091181	IL5RA	0.245788	89	89
1921	ENSG00000091262	ABCC6	0.141349	89	89
1922	ENSG00000091317	CMTM6	0.00178666	89	89
1923	ENSG00000091409	ITGA6	0.0336449	89	89
1924	ENSG00000091428	RAPGEF4	0.00643585	89	89
1925	ENSG00000091436	MAP3K20	0.192401	89	89
1926	ENSG00000091482	SMPX	0.847873	89	89
1927	ENSG00000091483	FH	0.317074	89	89
1928	ENSG00000091490	SEL1L3	0.341437	89	89
1929	ENSG00000091513	TF	0.0982121	89	89
1930	ENSG00000091527	CDV3	0.125672	89	89
1931	ENSG00000091536	MYO15A	0.108872	89	89
1932	ENSG00000091542	ALKBH5	0.0228238	89	89
1933	ENSG00000091583	APOH	0.40662	89	89
1934	ENSG00000091592	NLRP1	0.0166022	89	89
1935	ENSG00000091622	PITPNM3	0.00250587	89	89
1936	ENSG00000091640	SPAG7	0.0941165	89	89
1937	ENSG00000091651	ORC6	0.0752117	89	89
1938	ENSG00000091656	ZFHX4	0.321029	89	89
1939	ENSG00000091664	SLC17A6	0.707597	89	89
1940	ENSG00000091704	CPA1	0.832935	89	89
1941	ENSG00000091732	ZC3HC1	0.379976	89	89
1942	ENSG00000091831	ESR1	0.0159718	89	89
1943	ENSG00000091844	RGS17	0.714119	89	89
1944	ENSG00000091879	ANGPT2	0.470251	89	89
1945	ENSG00000091947	TMEM101	0.0338159	89	89
1946	ENSG00000091972	CD200	0.476759	89	89
1947	ENSG00000091986	CCDC80	0.394783	89	89
1948	ENSG00000092009	CMA1	0.0203716	89	89
1949	ENSG00000092010	PSME1	0.052614	89	89
1950	ENSG00000092020	PPP2R3C	0.127857	89	89
1951	ENSG00000092036	HAUS4	0.363078	89	89
1952	ENSG00000092051	JPH4	0.17986	89	89
1953	ENSG00000092054	MYH7	0.527584	89	89
1954	ENSG00000092067	CEBPE	0.289668	89	89
1955	ENSG00000092068	SLC7A8	0.0162157	89	89
1956	ENSG00000092094	OSGEP	0.00139022	89	89
1957	ENSG00000092096	SLC22A17	0.00411293	89	89
1958	ENSG00000092098	RNF31	0.121181	89	89
1959	ENSG00000092108	SCFD1	0.0459279	89	89
1960	ENSG00000092140	G2E3	0.0543528	89	89
1961	ENSG00000092148	HECTD1	0.0110454	89	89
1962	ENSG00000092199	HNRNPC	0.127914	89	89
1963	ENSG00000092200	RPGRIP1	0.00192789	89	89
1964	ENSG00000092201	SUPT16H	0.0301487	89	89
1965	ENSG00000092203	TOX4	0.0011143	89	89
1966	ENSG00000092208	GEMIN2	0.509048	89	89
1967	ENSG00000092295	TGM1	0.845541	89	89
1968	ENSG00000092330	TINF2	0.848307	89	89
1969	ENSG00000092345	DAZL	0.00521035	89	89
1970	ENSG00000092377	TBL1Y	0.273325	89	89
1971	ENSG00000092421	SEMA6A	0.285252	89	89
1972	ENSG00000092439	TRPM7	0.868491	89	89
1973	ENSG00000092445	TYRO3	0.976631	89	89
1974	ENSG00000092470	WDR76	0.00041187	89	89
1975	ENSG00000092529	CAPN3	0.00447004	89	89
1976	ENSG00000092531	SNAP23	0.023265	89	89
1977	ENSG00000092607	TBX15	0.0866664	89	89
1978	ENSG00000092621	PHGDH	0.0548102	89	89
1979	ENSG00000092758	COL9A3	0.282587	89	89
1980	ENSG00000092820	EZR	0.0269403	89	89
1981	ENSG00000092841	MYL6	0.0516689	89	89
1982	ENSG00000092847	AGO1	0.532503	89	89
1983	ENSG00000092850	TEKT2	0.832893	89	89
1984	ENSG00000092853	CLSPN	0.00223178	89	89
1985	ENSG00000092871	RFFL	0.973715	89	89
1986	ENSG00000092929	UNC13D	0.0777236	89	89
1987	ENSG00000092931	MFSD11	0.850332	89	89
1988	ENSG00000092964	DPYSL2	0.992122	89	89
1989	ENSG00000092969	TGFB2	0.396366	89	89
1990	ENSG00000092978	GPATCH2	0.183378	89	89
1991	ENSG00000093000	NUP50	0.0124083	89	89
1992	ENSG00000093009	CDC45	0.00149289	89	89
1993	ENSG00000093010	COMT	0.0175013	89	89
1994	ENSG00000093072	ADA2	0.000669777	89	89
1995	ENSG00000093100	0	0.151214	89	89
1996	ENSG00000093134	VNN3P	0.752743	89	89
1997	ENSG00000093144	ECHDC1	0.508529	89	89
1998	ENSG00000093167	LRRFIP2	0.17946	89	89
[truncated: 53,296 more rows]
